# Supplementary material for: High-level Relatedness among Mycobacterium abscessus subsp. massiliense Strains from Widely Separated Outbreaks
Source: Emerg Infect Dis. 2014 Mar;20(3):364–71. doi: 10.3201/eid2003.131106 (PMC3944860; doi:10.3201/eid2003.131106)
Supplement: Technical Appendix — Single nucleotide polymorphisms shared and unique for subsets of Mycobacterium abscessus isolates from cystic fibrosis and soft tissue outbreak localities. [file 13-1106-Techapp-s1.xlsx]

## Sheet: 6UK_3Seattle_1Brazil.snps
Technical Appendix. Single-nucleotide polymorphisms shared and unique for subsets of Mycobacterium abscessus isolates from cystic fibrosis and soft tissue outbreak localities
M2B_0107:base	MAB_082312_2258:base	MAB_091912_2446:base	CRM0020:base	12c	14h	19f	20h	28c	2u	CCUG_48898:base	M1S_1510930:base	M5S_0817:base	M115	M139	M154	47J26	GO06	M18	syn?	SYN	NSYN	NA	gene	GO Ontology Function	Genbank name	product	gene_start	gene_stop	gene_length	snps_per_gene	pos_in_gene	ref_codon	ref_aa	query_codon	query_aa
A	A	A	A	A	A	A	A	A	A	G	G	G	G	G	G	A	A	A	SYN	1	0	0		hydrolase activity/beta-lactamase activity	MM2B0107_0741	hypothetical protein	708826	707537	1290	1	892	TTG	L	CTG	L
T	T	T	T	T	T	T	T	T	T	C	C	C	C	C	C	T	T	T	SYN	1	0	0	cysNC	ATP binding/nucleotidyltransferase activity/adenylylsulfate kinase activity/ sulfate adenylyltransferase (ATP) activity/GTPase activity/ nucleotide binding/ GTP binding	MM2B0107_0766	sulfate adenylate transferase, large subunit/adenylylsulfate kinase	730518	728641	1878	1	225	GTA	V	GTG	V
G	G	G	G	G	G	G	G	G	G	C	C	C	C	C	C	G	G	G	SYN	1	0	0	cysD	ATP binding/nucleotide binding/nucleotidyltransferase activity/ sulfate adenylyltransferase (ATP) activity	MM2B0107_0767	sulfate adenylyltransferase subunit 2	731435	730518	918	1	324	CCC	P	CCG	P
C	C	C	C	C	C	C	C	C	C	T	T	T	T	T	T	C	C	C	NSYN	0	1	0		transferase activity	MM2B0107_0768	putative sulfotransferase	732235	731432	804	2	607	GAC	D	AAC	N
A	A	A	A	A	A	A	A	A	A	G	G	G	G	G	G	A	A	A	SYN	1	0	0		transferase activity	MM2B0107_0768	putative sulfotransferase	732235	731432	804	2	618	CCT	P	CCC	P
T	T	T	T	T	T	T	T	T	T	C	C	C	C	C	C	T	T	T	SYN	1	0	0		transferase activity, transferring acyl groups/acetyl-CoA C-acyltransferase activity	MM2B0107_0990	putative lipid-transfer protein	947353	948561	1209	1	894	TTT	F	TTC	F
T	T	T	T	T	T	T	T	T	T	C	C	C	C	C	C	T	T	T	NSYN	0	1	0		binding	MM2B0107_0991	putative oxygenase	949931	948558	1374	5	1355	GAG	E	GGG	G
T	T	T	T	T	T	T	T	T	T	C	C	C	C	C	C	T	T	T	NSYN	0	1	0		binding	MM2B0107_0991	putative oxygenase	949931	948558	1374	5	1247	CAG	Q	CGG	R
G	G	G	G	G	G	G	G	G	G	A	A	A	A	A	A	G	G	G	NSYN	0	1	0		binding	MM2B0107_0991	putative oxygenase	949931	948558	1374	5	1187	GCG	A	GTG	V
A	A	A	A	A	A	A	A	A	A	C	C	C	C	C	C	A	A	A	NSYN	0	1	0		binding	MM2B0107_0991	putative oxygenase	949931	948558	1374	5	1177	TCC	S	GCC	A
C	C	C	C	C	C	C	C	C	C	T	T	T	T	T	T	C	C	C	SYN	1	0	0		binding	MM2B0107_0991	putative oxygenase	949931	948558	1374	5	1002	GTG	V	GTA	V
G	G	G	G	G	G	G	G	G	G	A	A	A	A	A	A	G	G	G	NSYN	0	1	0		none	MM2B0107_0993	hypothetical protein	952808	951081	1728	7	1619	GCG	A	GTG	V
T	T	T	T	T	T	T	T	T	T	G	G	G	G	G	G	T	T	T	NSYN	0	1	0		none	MM2B0107_0993	hypothetical protein	952808	951081	1728	7	578	AAC	N	ACC	T
T	T	T	T	T	T	T	T	T	T	C	C	C	C	C	C	T	T	T	SYN	1	0	0		none	MM2B0107_0993	hypothetical protein	952808	951081	1728	7	1074	ACA	T	ACG	T
A	A	A	A	A	A	A	A	A	A	G	G	G	G	G	G	A	A	A	SYN	1	0	0		none	MM2B0107_0993	hypothetical protein	952808	951081	1728	7	1002	TTT	F	TTC	F
T	T	T	T	T	T	T	T	T	T	C	C	C	C	C	C	T	T	T	SYN	1	0	0		none	MM2B0107_0993	hypothetical protein	952808	951081	1728	7	981	CAA	Q	CAG	Q
A	A	A	A	A	A	A	A	A	A	G	G	G	G	G	G	A	A	A	SYN	1	0	0		none	MM2B0107_0993	hypothetical protein	952808	951081	1728	7	891	GAT	D	GAC	D
A	A	A	A	A	A	A	A	A	A	C	C	C	C	C	C	A	A	A	SYN	1	0	0		none	MM2B0107_0993	hypothetical protein	952808	951081	1728	7	684	CCT	P	CCG	P
A	A	A	A	A	A	A	A	A	A	G	G	G	G	G	G	A	A	A	NSYN	0	1	0		mycothiol-dependent formaldehyde dehydrogenase activity	MM2B0107_0994	mycothiol-dependent formaldehyde dehydrogenase	953883	952843	1041	2	635	ATC	I	ACC	T
C	C	C	C	C	C	C	C	C	C	G	G	G	G	G	G	C	C	C	SYN	1	0	0		mycothiol-dependent formaldehyde dehydrogenase activity	MM2B0107_0994	mycothiol-dependent formaldehyde dehydrogenase	953883	952843	1041	2	93	ACG	T	ACC	T
T	T	T	T	T	T	T	T	T	T	C	C	C	C	C	C	T	T	T	NSYN	0	1	0		DNA binding/transcription, DNA-dependent	MM2B0107_0998	tetR family transcriptional regulator	956528	955941	588	1	245	GAG	E	GGG	G
G	G	G	G	G	G	G	G	G	G	A	A	A	A	A	A	G	G	G	NSYN	0	1	0	qor	zinc ion binding/NADPH:quinone reductase activity/ oxidoreductase activity	MM2B0107_0999	quinone reductase	956622	957542	921	3	58	GTT	V	ATT	I
A	A	A	A	A	A	A	A	A	A	G	G	G	G	G	G	A	A	A	NSYN	0	1	0		zinc ion binding/NADPH:quinone reductase activity/ oxidoreductase activity	MM2B0107_0999	quinone reductase	956622	957542	921	3	686	AAG	K	AGG	R
A	A	A	A	A	A	A	A	A	A	C	C	C	C	C	C	A	A	A	SYN	1	0	0	qor	oxidoreductase activity/NADPH:quinone reductase activity/zinc ion binding	MM2B0107_0999	quinone reductase	956622	957542	921	3	900	GGA	G	GGC	G
A	A	A	A	A	A	A	A	A	A	T	C	T	T	T	T	A	A	A	SYN	1	0	0		acetyl-CoA carboxylase activity/propionyl-CoA carboxylase activity/ ATP binding/ligase activity	MM2B0107_1001	putative propionyl-CoA carboxylase beta chain 6	959819	958398	1422	2	1266	GCT	A	GCG/GCA	A
A	A	A	A	A	A	A	A	A	A	C	C	C	C	C	C	A	A	A	SYN	1	0	0		acetyl-CoA carboxylase activity/propionyl-CoA carboxylase activity/ ATP binding/ligase activity	MM2B0107_1001	putative propionyl-CoA carboxylase beta chain 6	959819	958398	1422	2	972	CCT	P	CCG	P
T	T	T	T	T	T	T	T	T	T	C	C	C	C	C	C	T	T	T	SYN	1	0	0		none	MM2B0107_1005	hypothetical protein	963875	962595	1281	3	813	GTA	V	GTG	V
T	T	T	T	T	T	T	T	T	T	G	G	G	G	G	G	T	T	T	SYN	1	0	0		none	MM2B0107_1005	hypothetical protein	963875	962595	1281	3	721	AGA	R	CGA	R
T	T	T	T	T	T	T	T	T	T	C	C	C	C	C	C	T	T	T	SYN	1	0	0		none	MM2B0107_1005	hypothetical protein	963875	962595	1281	3	69	GAA	E	GAG	E
T	T	T	T	T	T	T	T	T	T	C	C	C	C	C	C	T	T	T	SYN	1	0	0		DNA binding	MM2B0107_1006	transcriptional regulator, TetR family	964573	964112	462	2	303	GAA	E	GAG	E
A	A	A	A	A	A	A	A	A	A	G	G	G	G	G	G	A	A	A	SYN	1	0	0		DNA binding	MM2B0107_1006	transcriptional regulator, TetR family	964573	964112	462	2	210	TCT	S	TCC	S
G	G	G	G	G	G	G	G	G	G	A	A	A	A	A	A	G	G	G	NSYN	0	1	0		none	MM2B0107_1008	hypothetical protein	965470	965030	441	2	76	CCT	P	TCT	S
T	T	T	T	T	T	T	T	T	T	C	C	C	C	C	C	T	T	T	SYN	1	0	0		none	MM2B0107_1008	hypothetical protein	965470	965030	441	2	126	CAA	Q	CAG	Q
A	A	A	A	A	A	A	A	A	A	G	G	G	G	T	G	A	A	A	SYN	1	0	0	aceE	pyruvate dehydrogenase activity	MM2B0107_1009	pyruvate dehydrogenase (acetyl-transferring), homodimeric type	968334	965617	2718	3	2259	GCT	A	GCC/GCA	A
T	T	T	T	T	T	T	T	T	T	C	C	C	C	C	C	T	T	T	SYN	1	0	0	aceE	pyruvate dehydrogenase activity	MM2B0107_1009	pyruvate dehydrogenase (acetyl-transferring), homodimeric type	968334	965617	2718	3	1167	CCA	P	CCG	P
T	T	T	T	T	T	T	T	T	T	C	C	C	C	C	C	T	T	T	SYN	1	0	0	aceE	pyruvate dehydrogenase activity	MM2B0107_1009	pyruvate dehydrogenase (acetyl-transferring), homodimeric type	968334	965617	2718	3	723	GAA	E	GAG	E
G	G	G	G	G	G	G	G	G	G	A	A	A	A	A	A	G	G	G	NSYN	0	1	0		none	MM2B0107_1010	hypothetical protein	968566	969123	558	1	298	GGC	G	AGC	S
T	T	T	T	T	T	T	T	T	T	G	G	G	G	G	G	T	T	T	NSYN	0	1	0	hoxN	metal ion binding, nickel ion transmembrane transporter activity	MM2B0107_1024	high-affinity nickel transport protein	980576	979506	1071	6	562	ATG	M	CTG	L
A	A	A	A	A	A	A	A	A	A	G	G	G	G	G	G	A	A	A	NSYN	0	1	0	hoxN	metal ion binding, nickel ion transmembrane transporter activity	MM2B0107_1024	high-affinity nickel transport protein	980576	979506	1071	6	434	ATT	I	ACT	T
T	T	T	T	T	T	T	T	T	T	A	A	A	A	A	A	T	T	T	NSYN	0	1	0	hoxN	metal ion binding, nickel ion transmembrane transporter activity	MM2B0107_1024	high-affinity nickel transport protein	980576	979506	1071	6	33	GAA	E	GAT	D
G	G	G	G	G	G	G	G	G	G	A	A	A	A	A	A	G	G	G	SYN	1	0	0	hoxN	metal ion binding/nickel ion transmembrane transporter activity	MM2B0107_1024	high-affinity nickel transport protein	980576	979506	1071	6	618	TAC	Y	TAT	Y
A	A	A	A	A	A	A	A	A	A	C	C	C	C	C	C	A	A	A	SYN	1	0	0		metal ion binding/nickel ion transmembrane transporter activity	MM2B0107_1024	high-affinity nickel transport protein	980576	979506	1071	6	594	GCT	A	GCG	A
T	T	T	T	T	T	T	T	T	T	C	C	C	C	C	C	T	T	T	SYN	1	0	0		metal ion binding/nickel ion transmembrane transporter activity	MM2B0107_1024	high-affinity nickel transport protein	980576	979506	1071	6	423	GCA	A	GCG	A
T	T	T	T	T	T	T	T	T	T	C	C	C	C	C	C	T	T	T	NSYN	0	1	0	cobD	acid-ammonia (or amide) ligase activity	MM2B0107_1025	cobalamin biosynthesis protein CobD	980674	981618	945	3	509	GTC	V	GCC	A
C	C	C	C	C	C	C	C	C	C	G	G	G	A	G	G	C	C	C	NSYN	0	1	0	cobD	acid-ammonia (or amide) ligase activity	MM2B0107_1025	cobalamin biosynthesis protein CobD	980674	981618	945	3	676	CTG	L	ATG/GTG	M/V
A	A	A	A	A	A	A	A	A	A	C	C	C	C	C	C	A	A	A	SYN	1	0	0	cobD	acid-ammonia (or amide) ligase activity	MM2B0107_1025	cobalamin biosynthesis protein CobD	980674	981618	945	3	528	ACA	T	ACC	T
A	A	A	A	A	A	A	A	A	A	G	G	G	G	G	G	A	A	A	SYN	1	0	0		none	MM2B0107_1026	hypothetical protein	982418	981603	816	1	669	TTT	F	TTC	F
T	T	T	T	T	T	T	T	T	T	C	C	C	C	C	C	T	T	T	SYN	1	0	0		protein tyrosine phosphatase activity	MM2B0107_1027	putative low molecular weight protein-tyrosine-phosphatase	982906	982418	489	1	81	CAA	Q	CAG	Q
T	T	T	T	T	T	T	T	T	T	C	C	C	C	C	C	T	T	T	SYN	1	0	0		5'-nucleotidase activity/ hydrolase activity/ catalytic activity/phosphoglycolate phosphatase activity	MM2B0107_1028	putative 5'-nucleotidase	983543	982899	645	4	453	CCA	P	CCG	P
A	A	A	A	A	A	A	A	A	A	G	G	G	G	G	G	A	A	A	SYN	1	0	0		5'-nucleotidase activity/ hydrolase activity/ catalytic activity/phosphoglycolate phosphatase activity	MM2B0107_1028	putative 5'-nucleotidase	983543	982899	645	4	430	TTG	L	CTG	L
G	G	G	G	G	G	G	G	G	G	A	A	A	A	A	A	G	G	G	SYN	1	0	0		5'-nucleotidase activity/ hydrolase activity/ catalytic activity/phosphoglycolate phosphatase activity	MM2B0107_1028	putative 5'-nucleotidase	983543	982899	645	4	426	CAC	H	CAT	H
C	C	C	C	C	C	C	C	C	C	T	T	T	T	T	T	C	C	C	SYN	1	0	0		5'-nucleotidase activity/ hydrolase activity/ catalytic activity/phosphoglycolate phosphatase activity	MM2B0107_1028	putative 5'-nucleotidase	983543	982899	645	4	327	GCG	A	GCA	A
T	T	T	T	T	T	T	T	T	T	C	C	C	C	C	C	T	T	T	NSYN	0	1	0	hisC3	transferase activity, transferring nitrogenous groups/histidinol-phosphate transaminase activity/catalytic activity/pyridoxal phosphate binding	MM2B0107_1029	histidinol-phosphate transaminase	983656	984606	951	1	271	TCT	S	CCT	P
C	C	C	C	C	C	C	C	C	C	T	T	T	T	T	T	C	C	C	SYN	1	0	0		none	MM2B0107_1036	hypothetical protein	991340	990111	1230	3	1068	GAG	E	GAA	E
T	T	T	T	T	T	T	T	T	T	C	C	C	C	C	C	T	T	T	SYN	1	0	0		none	MM2B0107_1036	hypothetical protein	991340	990111	1230	3	1032	GTA	V	GTG	V
C	C	C	C	C	C	C	C	C	C	T	T	T	T	T	T	C	C	C	SYN	1	0	0		none	MM2B0107_1036	hypothetical protein	991340	990111	1230	3	993	GCG	A	GCA	A
T	T	T	T	T	T	T	T	T	T	C	C	C	C	C	C	T	T	T	SYN	1	0	0	moxR	ATP binding/ATPase activity	MM2B0107_1037	methanol dehydrogenase transcriptional regulatory protein MoxR	992299	991337	963	1	132	GTA	V	GTG	V
G	G	G	G	G	G	G	G	G	G	A	A	A	A	A	A	G	G	G	SYN	1	0	0		none	MM2B0107_1038	hypothetical protein	992781	992296	486	1	396	GAC	D	GAT	D
T	T	T	T	T	T	T	T	T	T	G	G	G	G	G	G	T	T	T	NSYN	0	1	0		none	MM2B0107_1039	hypothetical protein	993479	992778	702	2	188	CAC	H	CCC	P
T	T	T	T	T	T	T	T	T	T	C	C	C	C	C	C	T	T	T	NSYN	0	1	0		none	MM2B0107_1039	hypothetical protein	993479	992778	702	2	142	AGT	S	GGT	G
T	T	T	T	T	T	T	T	T	T	C	C	C	C	C	C	T	T	T	NSYN	0	1	0		RNA binding/hydrolase activity/ribonuclease activity	MM2B0107_1044	putative ribonuclease R	1000269	1001693	1425	2	184	TGT	C	CGT	R
A	A	A	A	A	A	A	A	A	A	G	G	G	G	G	G	A	A	A	SYN	1	0	0		RNA binding/ hydrolase activity/ ribonuclease activity	MM2B0107_1044	putative ribonuclease R	1000269	1001693	1425	2	1320	CGA	R	CGG	R
T	T	T	T	T	T	T	T	T	T	C	C	C	C	C	C	T	T	T	SYN	1	0	0	cyaA6	lyase activity/adenylate cyclase activity	MM2B0107_1045	adenylate cyclase	1003133	1001694	1440	1	300	CGA	R	CGG	R
T	T	T	T	T	T	T	T	T	T	G	G	G	G	G	G	T	T	T	SYN	1	0	0	fadD31	transferase activity, transferring acyl groups/transferase activity/ fatty-acyl-CoA synthase activity/catalytic activity	MM2B0107_1046	acyl-CoA synthetase	1003406	1005208	1803	2	369	GCT	A	GCG	A
A	A	A	A	A	A	A	A	A	A	G	G	G	G	G	G	A	A	A	SYN	1	0	0		transferase activity, transferring acyl groups/transferase activity/ fatty-acyl-CoA synthase activity/catalytic activity	MM2B0107_1046	acyl-CoA synthetase	1003406	1005208	1803	2	783	GGA	G	GGG	G
G	G	G	G	G	G	G	G	G	G	A	A	A	A	A	A	G	G	G	NSYN	0	1	0		transferase activity, transferring acyl groups/diacylglycerol O-acyltransferase activity/	MM2B0107_1048	diacylglycerol O-acyltransferase	1006288	1007661	1374	3	241	GTC	V	ATC	I
C	C	C	C	C	C	C	C	C	C	A	A	A	A	A	A	C	C	C	NSYN	0	1	0		transferase activity, transferring acyl groups/diacylglycerol O-acyltransferase activity/glycerolipid biosynthetic process	MM2B0107_1048	diacylglycerol O-acyltransferase	1006288	1007661	1374	3	1360	CAG	Q	AAG	K
T	T	T	T	T	T	T	T	T	T	C	C	C	C	C	C	T	T	T	SYN	1	0	0		transferase activity, transferring acyl groups/diacylglycerol O-acyltransferase activity	MM2B0107_1048	diacylglycerol O-acyltransferase	1006288	1007661	1374	3	811	TTA	L	CTA	L
A	A	A	A	A	A	A	A	A	A	G	G	G	G	G	G	A	A	A	SYN	1	0	0		peptidase activity/carboxylesterase activity	MM2B0107_1049	putative hydrolase	1007676	1009214	1539	3	129	CCA	P	CCG	P
T	T	T	T	T	T	T	T	T	T	C	C	C	C	C	C	T	T	T	SYN	1	0	0		peptidase activity/carboxylesterase activity	MM2B0107_1049	putative hydrolase	1007676	1009214	1539	3	597	AAT	N	AAC	N
T	T	T	T	T	T	T	T	T	T	C	C	C	C	C	C	T	T	T	SYN	1	0	0		peptidase activity/carboxylesterase activity	MM2B0107_1049	putative hydrolase	1007676	1009214	1539	3	1281	TTT	F	TTC	F
G	G	G	G	G	G	G	G	G	G	A	A	A	A	A	A	G	G	G	SYN	1	0	0	slpD	peptidase activity	MM2B0107_1050	proteinase	1009241	1010779	1539	1	1455	GCG	A	GCA	A
T	T	T	T	T	T	T	T	T	T	C	C	C	C	C	C	T	T	T	SYN	1	0	0	glnA	glutamate-ammonia ligase activity	MM2B0107_1051	glutamine synthetase, type I	1010799	1012139	1341	1	648	AAT	N	AAC	N
C	C	C	C	C	C	C	C	C	C	G	G	G	G	G	G	C	C	C	SYN	1	0	0	glnA	glutamate-ammonia ligase activity	MM2B0107_1068	glutamine synthetase, type I	1026729	1025293	1437	2	396	GCG	A	GCC	A
A	A	A	A	A	A	A	A	A	A	G	G	G	G	G	G	A	A	A	SYN	1	0	0		glutamate-ammonia ligase activity	MM2B0107_1068	glutamine synthetase, type I	1026729	1025293	1437	2	258	GCT	A	GCC	A
G	G	G	G	G	G	G	G	G	G	A	A	A	A	A	A	G	G	G	NSYN	0	1	0		none	MM2B0107_1070	putative drug resistance transporter	1027336	1028730	1395	1	857	TGC	C	TAC	Y
A	A	A	A	A	A	A	A	A	A	C	C	C	C	C	C	A	A	A	NSYN	0	1	0	lipB	lipoate-protein ligase activity	MM2B0107_1076	lipoyl(octanoyl) transferase	1035218	1034598	621	1	335	CTC	L	CGC	R
T	T	T	T	T	T	T	T	T	T	G	G	G	G	G	G	T	T	T	NSYN	0	1	0		none	MM2B0107_1080	hypothetical protein	1038049	1038264	216	1	35	GTT	V	GGT	G
T	T	T	T	T	T	T	T	T	T	C	C	C	C	C	C	T	T	T	SYN	1	0	0	cobU	nucleotide binding/nucleotidyltransferase activity/ adenosylcobinamide kinase activity/ cobinamide phosphate guanylyltransferase activity	MM2B0107_1088	cobinamide kinase / cobinamide phosphate guanyltransferase	1046591	1046058	534	1	300	GGA	G	GGG	G
G	G	G	G	G	G	G	G	G	G	C	C	C	C	C	C	G	G	G	SYN	1	0	0	adoK	magnesium ion binding/ATP binding/phosphotransferase activity/adenosine kinase activity	MM2B0107_1093	adenosine kinase	1049551	1050522	972	1	756	CCG	P	CCC	P
A	A	A	A	A	A	A	A	A	A	C	C	C	C	C	C	A	A	A	SYN	1	0	0	petC	electron carrier activity/ heme binding/ubiquinol-cytochrome-c reductase activity/oxidoreductase activity	MM2B0107_1102	ubiquinol-cytochrome c reductase cytochrome c subunit	1059988	1059230	759	1	12	CTT	L	CTG	L
T	T	T	T	T	T	T	T	T	T	C	C	C	C	C	C	T	T	T	SYN	1	0	0	trpD	transferase activity, transferring glycosyl groups/anthranilate phosphoribosyltransferase activity	MM2B0107_1104	anthranilate phosphoribosyltransferase	1060910	1061995	1086	1	255	GCT	A	GCC	A
C	C	C	C	C	C	C	C	C	C	T	T	T	T	T	T	C	C	C	NSYN	0	1	0	dnaQ	DNA binding/nucleotidyltransferase activity/exonuclease activity/DNA-directed DNA polymerase activity/ transferase activity	MM2B0107_1105	DNA polymerase III epsilon subunit	1063757	1061955	1803	4	1736	CGG	R	CAG	Q
A	A	A	A	A	A	A	A	A	A	C	C	C	C	C	C	A	A	A	NSYN	0	1	0		DNA binding/nucleotidyltransferase activity/exonuclease activity/DNA-directed DNA polymerase activity/ transferase activity	MM2B0107_1105	DNA polymerase III epsilon subunit	1063757	1061955	1803	4	614	CTC	L	CGC	R
C	C	C	C	C	C	C	C	C	C	T	T	T	T	T	T	C	C	C	NSYN	0	1	0		DNA binding/nucleotidyltransferase activity/exonuclease activity/DNA-directed DNA polymerase activity/ transferase activity	MM2B0107_1105	DNA polymerase III epsilon subunit	1063757	1061955	1803	4	115	GGC	G	AGC	S
C	C	C	C	C	C	C	C	C	C	G	G	G	G	G	G	C	C	C	SYN	1	0	0	dnaQ	DNA binding/nucleotidyltransferase activity/exonuclease activity/ DNA-directed DNA polymerase activity	MM2B0107_1105	DNA polymerase III epsilon subunit	1063757	1061955	1803	4	111	GGG	G	GGC	G
T	T	T	T	T	T	T	T	T	T	C	C	C	C	C	C	T	T	T	SYN	1	0	0		none	MM2B0107_1106	hypothetical protein	1064523	1063795	729	1	558	AGA	R	AGG	R
T	T	T	T	T	T	T	T	T	T	C	C	C	C	C	C	T	T	T	NSYN	0	1	0		none	MM2B0107_1109	hypothetical protein	1066220	1067392	1173	2	68	ATA	I	ACA	T
T	T	T	T	T	T	T	T	T	T	C	C	C	C	C	C	T	T	T	SYN	1	0	0		none	MM2B0107_1109	hypothetical protein	1066220	1067392	1173	2	789	ACT	T	ACC	T
A	A	A	A	A	A	A	A	A	A	G	G	G	G	G	G	A	A	A	SYN	1	0	0	pimB	phosphatidylinositol alpha-mannosyltransferase activity/phospholipid biosynthetic process/ glycolipid biosynthetic process	MM2B0107_1110	GDP-mannose-dependent alpha-(1-6)-phosphatidylinositol monomannoside mannosyltransferase	1067412	1068569	1158	2	162	GAA	E	GAG	E
T	T	T	T	T	T	T	T	T	T	C	C	C	C	C	C	T	T	T	SYN	1	0	0	pimB	phosphatidylinositol alpha-mannosyltransferase activity/phospholipid biosynthetic process/ glycolipid biosynthetic process	MM2B0107_1110	GDP-mannose-dependent alpha-(1-6)-phosphatidylinositol monomannoside mannosyltransferase	1067412	1068569	1158	2	901	TTG	L	CTG	L
A	A	A	A	A	A	A	A	A	A	G	G	G	G	G	G	A	A	A	NSYN	0	1	0	ubiE	methyltransferase activity	MM2B0107_1111	ubiquinone/menaquinone biosynthesis methyltransferase	1068619	1069200	582	2	119	GAT	D	GGT	G
G	G	G	G	G	G	G	G	G	G	A	A	A	A	A	A	G	G	G	NSYN	0	1	0		methyltransferase activity	MM2B0107_1111	ubiquinone/menaquinone biosynthesis methyltransferase	1068619	1069200	582	2	359	GGC	G	GAC	D
C	C	C	C	C	C	C	C	C	C	G	G	G	G	G	G	C	C	C	NSYN	0	1	0	fadD15	ATP binding/long-chain-fatty-acid-CoA ligase activity	MM2B0107_1112	long-chain-fatty-acid--CoA ligase FadD15	1070990	1069179	1812	4	782	AGC	S	ACC	T
A	A	A	A	A	A	A	A	A	A	G	G	G	G	G	G	A	A	A	SYN	1	0	0	ubiE	methyltransferase activity	MM2B0107_1112	long-chain-fatty-acid--CoA ligase FadD15	1070990	1069179	1812	4	1596	GTT	V	GTC	V
T	T	T	T	T	T	T	T	T	T	C	C	C	C	C	C	T	T	T	SYN	1	0	0	ubiE	methyltransferase activity	MM2B0107_1112	long-chain-fatty-acid--CoA ligase FadD15	1070990	1069179	1812	4	1245	CTA	L	CTG	L
G	G	G	G	G	G	G	G	G	G	A	A	A	A	A	A	G	G	G	SYN	1	0	0	ubiE	methyltransferase activity	MM2B0107_1112	long-chain-fatty-acid--CoA ligase FadD15	1070990	1069179	1812	4	645	CGC	R	CGT	R
A	A	A	A	A	A	A	A	A	A	G	G	G	G	G	G	A	A	A	SYN	1	0	0		none	MM2B0107_1115	hypothetical protein	1071979	1072419	441	1	42	GAA	E	GAG	E
C	C	C	C	C	C	C	C	C	C	T	T	T	T	T	T	C	C	C	SYN	1	0	0	arsA	hydrolase activity/ATP binding/arsenite transmembrane-transporting ATPase activity	MM2B0107_1116	arsenite-transporting ATPase	1072583	1073710	1128	1	273	CAC	H	CAT	H
C	C	C	C	C	C	C	C	C	C	T	T	T	T	T	T	C	C	C	NSYN	0	1	0		none	MM2B0107_1119	conserved hypothtical membrane protein	1075214	1076512	1299	1	613	CTC	L	TTC	F
G	G	G	G	G	G	G	G	G	G	C	C	C	C	C	C	G	G	G	SYN	1	0	0		none	MM2B0107_1120	hypothetical protein	1076522	1077025	504	2	42	CGG	R	CGC	R
T	T	T	T	T	T	T	T	T	T	C	C	C	C	C	C	T	T	T	SYN	1	0	0		none	MM2B0107_1120	hypothetical protein	1076522	1077025	504	2	387	AAT	N	AAC	N
A	A	A	A	A	A	A	A	A	A	G	G	G	G	G	G	A	A	A	SYN	1	0	0	pknL	ATP binding/protein serine/threonine kinase activity/kinase activity/ransferase activity, transferring phosphorus-containing groups	MM2B0107_1122	non-specific serine/threonine protein kinase	1079777	1078443	1335	1	1098	CCT	P	CCC	P
T	T	T	T	T	T	T	T	T	T	C	C	C	C	C	C	T	T	T	SYN	1	0	0		DNA binding	MM2B0107_1124	putative DNA-binding protein	1080310	1080714	405	1	54	TTT	F	TTC	F
T	T	T	T	T	T	T	T	T	T	C	C	C	C	C	C	T	T	T	SYN	1	0	0		transferase activity	MM2B0107_1126	putative GERANYLGERANYL PYROPHOSPHATE SYNTHETASE IDSA2	1083321	1082278	1044	1	867	CGA	R	CGG	R
G	G	G	G	G	G	G	G	G	G	C	C	C	C	C	C	G	G	G	SYN	1	0	0	mraY	phospho-N-acetylmuramoyl-pentapeptide-transferase activity	MM2B0107_1138	phospho-N-acetylmuramoyl-pentapeptide-transferas e	1094452	1095531	1080	1	615	GTG	V	GTC	V
A	A	A	A	A	A	A	A	A	A	G	G	G	G	G	G	A	A	A	NSYN	0	1	0	murD	UDP-N-acetylmuramoylalanine-D-glutamate ligase activity	MM2B0107_1139	UDP-N-acetylmuramoylalanine--D-glutamate ligase	1095562	1097004	1443	1	685	ACT	T	GCT	A
T	T	T	T	T	T	T	T	T	T	C	C	C	C	C	C	T	T	T	SYN	1	0	0	ftsW	molecular function	MM2B0107_1140	cell division protein FtsW	1097016	1098590	1575	1	675	TAT	Y	TAC	Y
G	G	G	G	G	G	G	G	G	G	A	A	A	A	A	A	G	G	G	NSYN	0	1	0	murG	undecaprenyldiphospho-muramoylpentapeptide beta-N-acetylglucosaminyltransferase activity	MM2B0107_1141	undecaprenyldiphospho-muramoylpentapeptide beta-N-acetylglucosaminyltransferase	1098662	1099783	1122	2	637	GAT	D	AAT	N
T	T	T	T	T	T	T	T	T	T	C	C	C	C	C	C	T	T	T	SYN	1	0	0	murG	undecaprenyldiphospho-muramoylpentapeptide beta-N-acetylglucosaminyltransferase activity	MM2B0107_1141	undecaprenyldiphospho-muramoylpentapeptide beta-N-acetylglucosaminyltransferase	1098662	1099783	1122	2	202	TTG	L	CTG	L
T	T	T	T	T	T	T	T	T	T	C	C	C	C	C	C	T	T	T	NSYN	0	1	0	ftsQ	cell division	MM2B0107_1143	cell division protein FtsQ	1101249	1102181	933	2	643	TCG	S	CCG	P
T	T	T	T	T	T	T	T	T	T	C	C	C	C	C	C	T	T	T	SYN	1	0	0	ftsQ	cell division	MM2B0107_1143	cell division protein FtsQ	1101249	1102181	933	2	540	ACT	T	ACC	T
A	A	A	A	A	A	A	A	A	A	G	G	G	G	G	G	A	A	A	SYN	1	0	0	ftsZ	GTPase activity	MM2B0107_1144	cell division protein FtsZ	1102472	1103635	1164	1	1086	AGA	R	AGG	R
C	C	C	C	C	C	C	C	C	C	T	T	T	T	T	T	C	C	C	NSYN	0	1	0		none	MM2B0107_1145	hypothetical protein	1103659	1104366	708	1	422	GCG	A	GTG	V
T	T	T	T	T	T	T	T	T	T	C	C	C	C	C	C	T	T	T	NSYN	0	1	0		DNA binding	MM2B0107_1146	putative DNA-binding protein	1104366	1105085	720	3	301	TAT	Y	CAT	H
T	T	T	T	T	T	T	T	T	T	C	C	C	C	C	C	T	T	T	NSYN	0	1	0		DNA binding	MM2B0107_1146	putative DNA-binding protein	1104366	1105085	720	3	506	GTC	V	GCC	A
C	C	C	C	C	C	C	C	C	C	T	T	T	T	T	T	C	C	C	SYN	1	0	0		DNA binding	MM2B0107_1146	putative DNA-binding protein	1104366	1105085	720	3	459	ATC	I	ATT	I
A	A	A	A	A	A	A	A	A	A	G	G	G	G	G	G	A	A	A	NSYN	0	1	0	sepF	cell division	MM2B0107_1147	cell division protein sepF	1105174	1105815	642	1	202	ACC	T	GCC	A
G	G	G	G	G	G	G	G	G	G	T	T	T	T	T	T	G	G	G	NSYN	0	1	0		none	MM2B0107_1150	hypothetical protein	1107449	1106985	465	1	107	GCG	A	GAG	E
A	A	A	A	A	A	A	A	A	A	G	G	G	G	G	G	A	A	A	SYN	1	0	0		carboxypeptidase activity	MM2B0107_1154	putative VanY-type carboxypeptidase	1109522	1110118	597	1	264	CAA	Q	CAG	Q
C	C	C	C	C	C	C	C	C	C	T	T	T	T	T	T	C	C	C	NSYN	0	1	0		hydrolase activity/isomerase activity	MM2B0107_1155	putative bifunctional enzyme HhdD isomerase + cyclase/dehydrase	1111108	1110131	978	2	1	GTG	V	ATG	M
T	T	T	T	T	T	T	T	T	T	G	G	G	G	G	G	T	T	T	SYN	1	0	0		hydrolase activity/isomerase activity	MM2B0107_1155	putative bifunctional enzyme HhdD isomerase + cyclase/dehydrase	1111108	1110131	978	2	648	CGA	R	CGC	R
G	G	G	G	G	G	G	G	G	G	T	C	A	C	T	C	G	G	G	SYN	1	0	0		DNA binding	MM2B0107_1157	transcriptional regulator, TetR family	1111798	1112406	609	4	411	GCG	A	GCC/GCT/GCA	A
G	G	G	G	G	G	G	G	G	G	C	C	C	C	C	C	G	G	G	SYN	1	0	0		DNA binding	MM2B0107_1157	transcriptional regulator, TetR family	1111798	1112406	609	4	417	GCG	A	GCC	A
A	A	A	A	A	A	A	A	A	A	G	G	G	G	G	G	A	A	A	SYN	1	0	0		DNA binding	MM2B0107_1157	transcriptional regulator, TetR family	1111798	1112406	609	4	438	GAA	E	GAG	E
T	T	T	T	T	T	T	T	T	T	C	C	C	C	C	C	T	T	T	SYN	1	0	0		DNA binding	MM2B0107_1157	transcriptional regulator, TetR family	1111798	1112406	609	4	516	CGT	R	CGC	R
C	C	C	C	C	C	C	C	C	C	T	T	T	T	T	T	C	C	C	NSYN	0	1	0		cofactor binding/acyl carrier activity	MM2B0107_1158	putative acyl carrier protein	1112808	1113311	504	1	20	CCC	P	CTC	L
C	C	C	C	C	C	C	C	C	C	G	T	T	T	G	T	C	C	C	SYN	1	0	0	fabF2	acyltransferase activity/catalytic activity/beta-ketoacyl-acyl-carrier-protein synthase II activity/fatty acid biosynthetic process	MM2B0107_1159	3-oxoacyl-[acyl-carrier-protein] synthase 2	1113338	1114648	1311	2	555	GCC	A	GCG/GCT	A
G	G	G	G	G	G	G	G	G	G	C	C	C	C	C	C	G	G	G	SYN	1	0	0	fabF3	acyltransferase activity/catalytic activity/beta-ketoacyl-acyl-carrier-protein synthase II activity/fatty acid biosynthetic process	MM2B0107_1159	3-oxoacyl-[acyl-carrier-protein] synthase 2	1113338	1114648	1311	2	1164	CCG	P	CCC	P
C	C	C	C	C	C	C	C	C	C	G	A	G	G	G	G	C	C	C	NSYN	0	1	0		catalytic activity	MM2B0107_1160	putative beta-ketoacyl synthase	1114778	1115797	1020	2	264	GAC	D	GAA/GAG	E
T	T	T	T	T	T	T	T	T	T	C	C	C	C	C	C	T	T	T	SYN	1	0	0		catalytic activity	MM2B0107_1160	putative beta-ketoacyl synthase	1114778	1115797	1020	2	822	ACT	T	ACC	T
T	T	T	T	T	T	T	T	T	T	C	C	C	C	C	C	T	T	T	SYN	1	0	0	fabB	acyltransferase activity/catalytic activity/beta-ketoacyl-acyl-carrier-protein synthase II activity/fatty acid biosynthetic process	MM2B0107_1161	3-oxoacyl-[acyl-carrier-protein] synthase 2	1115794	1117083	1290	2	453	GCT	A	GCC	A
T	T	T	T	T	T	T	T	T	T	C	C	C	C	C	C	T	T	T	SYN	1	0	0	fabB	acyltransferase activity/catalytic activity/beta-ketoacyl-acyl-carrier-protein synthase II activity/fatty acid biosynthetic process	MM2B0107_1161	3-oxoacyl-[acyl-carrier-protein] synthase 2	1115794	1117083	1290	2	558	CAT	H	CAC	H
G	G	G	G	G	G	G	G	G	G	T	T	T	T	T	T	G	G	G	NSYN	0	1	0		transferase activity	MM2B0107_1162	putative beta-ketoacyl synthase	1117106	1118371	1266	2	743	GGA	G	GTA	V
C	C	C	C	C	C	C	C	C	C	T	T	T	T	T	T	C	C	C	SYN	1	0	0		transferase activity	MM2B0107_1162	putative beta-ketoacyl synthase	1117106	1118371	1266	2	489	CAC	H	CAT	H
T	T	T	T	T	T	T	T	T	T	C	C	C	C	C	C	T	T	T	SYN	1	0	0	fabG1	3-oxoacyl-[acyl-carrier-protein] reductase activity/ NAD binding/oxidoreductase activity	MM2B0107_1163	3-oxoacyl-[acyl-carrier-protein] reductase	1118417	1119181	765	2	687	GTT	V	GTC	V
G	G	G	G	G	G	G	G	G	G	A	A	A	A	A	A	G	G	G	SYN	1	0	0	fabG2	3-oxoacyl-[acyl-carrier-protein] reductase activity/ NAD binding/oxidoreductase activity	MM2B0107_1163	3-oxoacyl-[acyl-carrier-protein] reductase	1118417	1119181	765	2	735	CTG	L	CTA	L
C	C	C	C	C	C	C	C	C	C	T	T	T	T	T	T	C	C	C	NSYN	0	1	0	pyrD	dihydroorotate oxidase activity/pyrimidine ribonucleotide biosynthetic process	MM2B0107_1230	dihydroorotate oxidase	1186235	1185174	1062	1	736	GGC	G	AGC	S
C	C	C	C	C	C	C	C	C	C	G	G	G	G	G	G	C	C	C	NSYN	0	1	0		none	MM2B0107_1232	putative conserved lipoprotein LppL	1187583	1186492	1092	2	11	CGC	R	CCC	P
G	G	G	G	G	G	G	G	G	G	A	A	A	A	A	A	G	G	G	SYN	1	0	0		none	MM2B0107_1232	putative conserved lipoprotein LppL	1187583	1186492	1092	2	639	CTC	L	CTT	L
A	A	A	A	A	A	A	A	A	A	G	G	G	G	G	G	A	A	A	SYN	1	0	0	cysQ	magnesium ion binding/cobalt ion binding/3'(2'),5'-bisphosphate nucleotidase activity/inositol-1(or 4)-monophosphatase activity/ fructose 1,6-bisphosphate 1-phosphatase activity	MM2B0107_1241	3'-phosphoadenosine 5'-phosphate phosphatase	1193266	1194030	765	1	615	GCA	A	GCG	A
G	G	G	G	G	G	G	G	G	G	A	C	A	A	A	A	G	G	G	SYN	1	0	0	mshC	mycothiol biosynthetic process	MM2B0107_1242	cysteine--1-D-myo-inosityl 2-amino-2-deoxy-alpha-D-glucopyranoside ligase	1194051	1195289	1239	2	696	TCG	S	TCC/TCA	S
C	C	C	C	C	C	C	C	C	C	T	T	T	T	T	T	C	C	C	SYN	1	0	0	mshC	mycothiol biosynthetic process	MM2B0107_1242	cysteine--1-D-myo-inosityl 2-amino-2-deoxy-alpha-D-glucopyranoside ligase	1194051	1195289	1239	2	990	GAC	D	GAT	D
A	A	A	A	A	A	A	A	A	A	G	G	G	G	G	G	A	A	A	NSYN	0	1	0		none	MM2B0107_1244	hypothetical protein	1196252	1196626	375	1	208	AGG	R	GGG	G
T	T	T	T	T	T	T	T	T	T	C	C	C	C	C	C	T	T	T	NSYN	0	1	0	mbtD	cofactor binding/transferase activity/acyl carrier activity/phosphopantetheine binding	MM2B0107_1245	polyketide synthase MbtD	1199693	1196661	3033	2	1387	AGC	S	GGC	G
G	G	G	G	G	G	G	G	G	G	A	A	A	A	A	A	G	G	G	NSYN	0	1	0	mbtD	cofactor binding/transferase activity/acyl carrier activity/phosphopantetheine binding	MM2B0107_1245	polyketide synthase MbtD	1199693	1196661	3033	2	1120	CGC	R	TGC	C
T	T	T	T	T	T	T	T	T	T	C	C	C	C	C	C	T	T	T	SYN	1	0	0		acyl carrier activity/ligase activity/cofactor binding/phosphopantetheine binding	MM2B0107_1248	putative non-ribosomal peptide synthetase	1202063	1207090	5028	1	4980	AGT	S	AGC	S
C	C	C	C	C	C	C	C	C	C	G	G	G	G	G	G	C	C	C	NSYN	0	1	0	metH	methionine synthase activity	MM2B0107_1256	methionine synthase	1219841	1223593	3753	4	1523	GCA	A	GGA	G
T	T	T	T	T	T	T	T	T	T	C	C	C	C	C	C	T	T	T	SYN	1	0	0	metH	methionine synthase activity	MM2B0107_1256	methionine synthase	1219841	1223593	3753	4	2139	AAT	N	AAC	N
T	T	T	T	T	T	T	T	T	T	C	C	C	C	C	C	T	T	T	SYN	1	0	0	metH	methionine synthase activity	MM2B0107_1256	methionine synthase	1219841	1223593	3753	4	2527	TTG	L	CTG	L
T	T	T	T	T	T	T	T	T	T	C	C	C	C	C	C	T	T	T	SYN	1	0	0	metH	methionine synthase activity	MM2B0107_1256	methionine synthase	1219841	1223593	3753	4	3193	TTG	L	CTG	L
A	A	A	A	A	A	A	A	A	A	C	C	C	C	C	C	A	A	A	SYN	1	0	0		two-component response regulator activity	MM2B0107_1260	response regulator	1225583	1225984	402	2	67	AGG	R	CGG	R
G	G	G	G	G	G	G	G	G	G	C	C	C	C	C	C	G	G	G	SYN	1	0	0		two-component response regulator activity	MM2B0107_1260	response regulator	1225583	1225984	402	2	267	CTG	L	CTC	L
A	A	A	A	A	A	A	A	A	A	C	C	C	C	C	C	A	A	A	SYN	1	0	0	nuoD	oxidoreductase activity/ quinone binding/NADH dehydrogenase (quinone) activity/oxidoreductase activity, acting on NADH or NADPH	MM2B0107_1264	NADH-quinone oxidoreductase subunit D	1227914	1229185	1272	1	921	ATA	I	ATC	I
A	A	A	A	A	A	A	A	A	A	G	G	G	G	G	G	A	A	A	NSYN	0	1	0	nuoE	NADH dehydrogenase (quinone) activity/NAD binding/oxidoreductase activity	MM2B0107_1265	NADH-quinone oxidoreductase chain E	1229182	1229925	744	1	392	CAT	H	CGT	R
A	A	A	A	A	A	A	A	A	A	G	G	G	G	G	G	A	A	A	SYN	1	0	0	nuoF	NADH dehydrogenase (quinone) activity	MM2B0107_1266	NADH oxidoreductase (quinone), F subunit	1229922	1231226	1305	1	405	AGA	R	AGG	R
A	A	A	A	A	A	A	A	A	A	G	G	G	G	G	G	A	A	A	NSYN	0	1	0	nuoN	oxidoreductase activity/ quinone binding/NADH dehydrogenase (ubiquinone) activity	MM2B0107_1274	NADH-quinone oxidoreductase subunit N	1239940	1241556	1617	1	1015	AAT	N	GAT	D
T	T	T	T	T	T	T	T	T	T	G	G	G	G	G	G	T	T	T	NSYN	0	1	0		none	MM2B0107_1276	hypothetical protein	1243124	1243762	639	1	522	ATT	I	ATG	M
C	C	C	C	C	C	C	C	C	C	G	G	G	G	G	G	C	C	C	NSYN	0	1	0		electron carrier activity/metal ion binding/heme binding/oxidoreductase activity/monooxygenase activity	MM2B0107_1280	putative cytochrome P450	1249957	1248557	1401	1	1152	AAG	K	AAC	N
C	C	C	C	C	C	C	C	C	C	T	T	T	T	T	T	C	C	C	SYN	1	0	0		none	MM2B0107_1282	hypothetical protein	1250813	1251439	627	1	546	CCC	P	CCT	P
T	T	T	T	T	T	T	T	T	T	C	C	C	C	C	C	T	T	T	SYN	1	0	0	recB	hydrolase activity/exodeoxyribonuclease V activity	MM2B0107_1284	exodeoxyribonuclease V beta subunit	1253096	1252242	855	1	474	CCA	P	CCG	P
C	C	C	C	C	C	C	C	C	C	T	T	T	T	T	T	C	C	C	NSYN	0	1	0	rhlE2	ATP-dependent RNA helicase RhlE	MM2B0107_1287	ATP-dependent RNA helicase RhlE	1257648	1256293	1356	1	1201	GCT	A	ACT	T
A	A	A	A	A	A	A	A	A	A	G	G	G	G	G	G	A	A	A	SYN	1	0	0	arc	ATPase activity	MM2B0107_1291	proteasome ATPase	1260152	1261960	1809	2	1428	GTA	V	GTG	V
C	C	C	C	C	C	C	C	C	C	G	A	A	G	G	G	C	C	C	SYN	1	0	0	arc	ATPase activity	MM2B0107_1291	proteasome ATPase	1260152	1261960	1809	2	1692	GCC	A	GCG/GCA	A
G	G	G	G	G	G	G	G	G	G	A	A	A	A	A	A	G	A	G	NSYN	0	1	0		hydrolase activity/ ATP binding/ ATP-dependent helicase activity	MM2B0107_1293	putative transmembrane anti-sigma factor	1262665	1263402	738	8	458	CGC	R	CAC	H
A	A	A	A	A	A	A	A	A	A	G	G	G	G	G	G	A	G	A	NSYN	0	1	0		hydrolase activity/ ATP binding/ ATP-dependent helicase activity	MM2B0107_1293	putative transmembrane anti-sigma factor	1262665	1263402	738	8	463	ACA	T	GCA	A
G	G	G	G	G	G	G	G	G	G	A	A	A	A	A	A	G	N	G	NSYN/SYN	0	0	0		none	MM2B0107_1293	putative transmembrane anti-sigma factor	1262665	1263402	738	8	498	GAG	E	GAN/GAA	Unknown/E
G	G	G	G	G	G	G	G	G	G	A	A	A	A	A	A	G	G	G	SYN	1	0	0		none	MM2B0107_1293	putative transmembrane anti-sigma factor	1262665	1263402	738	8	240	CAG	Q	CAA	Q
C	C	C	C	C	C	C	C	C	C	G	G	G	G	G	G	C	G	C	SYN	1	0	0		none	MM2B0107_1293	putative transmembrane anti-sigma factor	1262665	1263402	738	8	459	CGC	R	CGG	R
G	G	G	G	G	G	G	G	G	G	C	C	C	C	C	C	G	C	G	SYN	1	0	0		none	MM2B0107_1293	putative transmembrane anti-sigma factor	1262665	1263402	738	8	462	GTG	V	GTC	V
T	T	T	T	T	T	T	T	T	T	G	G	G	G	G	G	T	G	T	SYN	1	0	0		none	MM2B0107_1293	putative transmembrane anti-sigma factor	1262665	1263402	738	8	468	CTT	L	CTG	L
T	T	T	T	T	T	T	T	T	T	C	C	C	C	C	C	T	T	T	SYN	1	0	0		none	MM2B0107_1293	putative transmembrane anti-sigma factor	1262665	1263402	738	8	699	GGT	G	GGC	G
G	G	G	G	G	G	G	G	G	G	A	A	A	A	A	A	G	G	G	SYN	1	0	0	ilvB1	magnesium ion binding/transferase activity/catalytic activity/thiamin pyrophosphate binding/ acetolactate synthase activity	MM2B0107_1294	acetolactate synthase	1263626	1265320	1695	2	600	ACG	T	ACA	T
A	A	A	A	A	A	A	A	A	A	G	G	G	G	G	G	A	A	A	SYN	1	0	0	ilvB2	magnesium ion binding/transferase activity/catalytic activity/thiamin pyrophosphate binding/ acetolactate synthase activity	MM2B0107_1294	acetolactate synthase	1263626	1265320	1695	2	1287	GCA	A	GCG	A
T	T	T	T	T	T	T	T	T	T	C	C	C	C	C	C	T	T	T	NSYN	0	1	0	tcmP	methyltransferase activity	MM2B0107_1298	tetracenomycin polyketide synthesis O-methyltransferase tcmP	1268917	1268093	825	1	613	ATC	I	GTC	V
G	G	G	G	G	G	G	G	G	G	C	C	C	C	C	C	G	G	G	NSYN	0	1	0		none	MM2B0107_1304	hypothetical protein	1272936	1274135	1200	1	382	GCG	A	CCG	P
A	A	A	A	A	A	A	A	A	A	C	C	C	C	C	C	A	A	A	SYN	1	0	0	tauB	taurine-transporting ATPase activity/ATPbinding/hydrolase activity/ nucleotide binding/nucleoside-triphosphatase activity	MM2B0107_1307	taurine import ATP-binding protein TauB	1276127	1276936	810	1	33	GTA	V	GTC	V
C	C	C	C	C	C	C	C	C	C	T	T	T	T	T	T	C	C	C	NSYN	0	1	0	estB	hydrolase activity	MM2B0107_1308	esterase estB	1276946	1278094	1149	2	590	GCC	A	GTC	V
C	C	C	C	C	C	C	C	C	C	A	A	A	A	A	A	C	C	C	NSYN	0	1	0		hydrolase activity	MM2B0107_1308	esterase estB	1276946	1278094	1149	2	805	CCC	P	ACC	T
T	T	T	T	T	T	T	T	T	T	C	C	C	C	C	C	T	T	T	SYN	1	0	0	tauB	taurine-transporting ATPase activity/ATPbinding/hydrolase activity/ nucleotide binding/nucleoside-triphosphatase activity	MM2B0107_1310	6-aminohexanoate-cyclic-dimer hydrolase	1280929	1279454	1476	2	1329	GCA	A	GCG	A
A	A	A	A	A	A	A	A	A	A	G	G	G	G	G	G	A	A	A	SYN	1	0	0	tauB	taurine-transporting ATPase activity/ATPbinding/hydrolase activity/ nucleotide binding/nucleoside-triphosphatase activity	MM2B0107_1310	6-aminohexanoate-cyclic-dimer hydrolase	1280929	1279454	1476	2	462	GCT	A	GCC	A
T	T	T	T	T	T	T	T	T	T	C	C	C	C	C	C	T	T	T	SYN	1	0	0	pafA	ligase activity, forming carbon-nitrogen bonds	MM2B0107_1312	proteasome accessory factor PafA	1282475	1283725	1251	1	567	GGT	G	GGC	G
G	G	G	G	G	G	G	G	G	G	C	C	C	C	C	C	G	G	G	NSYN	0	1	0		none	MM2B0107_1313	hypothetical protein	1283832	1284719	888	3	50	AGT	S	ACT	T
G	G	G	G	G	G	G	G	G	G	A	A	A	A	A	A	G	G	G	NSYN	0	1	0		none	MM2B0107_1313	hypothetical protein	1283832	1284719	888	3	74	TGC	C	TAC	Y
C	C	C	C	C	C	C	C	C	C	T	T	T	T	T	T	C	C	C	SYN	1	0	0		none	MM2B0107_1313	hypothetical protein	1283832	1284719	888	3	75	TGC	C	TGT	C
A	A	A	A	A	A	A	A	A	A	G	G	G	G	G	G	A	A	A	SYN	1	0	0	tatC	protein transporter activity	MM2B0107_1317	twin arginine-targeting protein translocase TatC	1287167	1288039	873	1	54	GTA	V	GTG	V
C	C	C	C	C	C	C	C	C	C	T	T	T	T	T	T	C	C	C	NSYN	0	1	0		ATP binding/helicase acitivity/hydrolase activity	MM2B0107_1318	putative helicase helY	1288062	1290830	2769	3	11	GCC	A	GTC	V
G	G	G	G	G	G	G	G	G	G	A	A	A	A	A	A	G	G	G	NSYN	0	1	0		ATP binding/helicase acitivity/hydrolase activity	MM2B0107_1318	putative helicase helY	1288062	1290830	2769	3	1577	CGC	R	CAC	H
C	C	C	C	C	C	C	C	C	C	T	T	T	T	T	T	C	C	C	SYN	1	0	0		ATP binding/helicase activity/nucleic acid binding/ ATP-dependent helicase activity/ hydrolase activity	MM2B0107_1318	putative helicase helY	1288062	1290830	2769	3	1077	CAC	H	CAT	H
C	C	C	C	C	C	C	C	C	C	G	G	G	G	G	G	C	C	C	SYN	1	0	0		metal ion binding/hydrolase activity/dipeptidase activity/metalloexopeptidase activity	MM2B0107_1321	putative dipeptidase pepE	1292718	1293842	1125	1	1110	GTC	V	GTG	V
A	A	A	A	A	A	A	A	A	A	G	G	G	G	G	G	A	A	A	SYN	1	0	0	kinU1	oxidoreductase activity/FMN binding/pyridoxamine-phosphate oxidase activity	MM2B0107_1322	kinU1	1294257	1293832	426	1	192	GCT	A	GCC	A
C	C	C	C	C	C	C	C	C	C	T	T	T	T	T	T	C	C	C	SYN	1	0	0		none	MM2B0107_1323	hypothetical protein	1294359	1295084	726	2	76	CTG	L	TTG	L
A	A	A	A	A	A	A	A	A	A	C	C	C	C	C	C	A	A	A	SYN	1	0	0		none	MM2B0107_1323	hypothetical protein	1294359	1295084	726	2	424	AGG	R	CGG	R
A	A	A	A	A	A	A	A	A	A	C	C	C	C	C	C	A	A	A	NSYN	0	1	0	cobL	methyltransferase activity/precorrin-6Y C5,15-methyltransferase (decarboxylating) activity	MM2B0107_1324	precorrin-6Y C5,15-methyltransferase	1295081	1296337	1257	1	56	CAT	H	CCT	P
T	T	T	T	T	T	T	T	T	T	C	C	C	C	C	C	T	T	T	SYN	1	0	0		methyltransferase activity	MM2B0107_1325	precorrin-4 C11-methyltransferase	1296334	1297089	756	1	637	TTG	L	CTG	L
A	A	A	A	A	A	A	A	A	A	G	G	G	G	G	G	A	A	A	NSYN	0	1	0		heme-transporting ATPase activity	MM2B0107_2346	heme ABC exporter, ATP-binding protein CcmA	2279028	2281001	1974	1	1871	GAC	D	GGC	G
A	A	A	A	A	A	A	A	A	A	G	G	G	G	G	G	A	A	A	NSYN	0	1	0		none	MM2B0107_2347	hypothetical protein	2280998	2281774	777	2	73	AGC	S	GGC	G
C	C	C	C	C	C	C	C	C	C	T	T	T	T	T	T	C	C	C	NSYN	0	1	0		none	MM2B0107_2347	hypothetical protein	2280998	2281774	777	2	455	GCG	A	GTG	V
A	A	A	A	A	A	A	A	A	A	G	G	G	G	G	G	A	A	A	SYN	1	0	0	eccB	molecular function	MM2B0107_2982	type VII secretion protein EccB	2907957	2906476	1482	2	1197	AGT	S	AGC	S
G	G	G	G	G	G	G	G	G	G	A	A	A	A	A	A	G	G	G	SYN	1	0	0	eccB	molecular function	MM2B0107_2982	type VII secretion protein EccB	2907957	2906476	1482	2	1194	CGC	R	CGT	R
G	G	G	G	G	G	G	G	G	G	A	A	A	A	A	A	G	G	G	NSYN	0	1	0		none	MM2B0107_3759	hypothetical protein	3686382	3685690	693	1	8	ACG	T	ATG	M
C	C	C	C	C	C	C	C	C	C	A	A	A	A	A	A	C	C	C	NSYN	0	1	0	mce6C	none	MM2B0107_3769	MCE-family protein Mce6C	3697507	3696461	1047	1	713	GGG	G	GTG	V
A	A	A	A	A	A	A	A	A	A	G	G	G	G	G	G	A	A	A	SYN	1	0	0	mce5B	none	MM2B0107_3770	mce family protein, Mce5B	3698555	3697500	1056	1	297	AAT	N	AAC	N
G	G	G	G	G	G	G	G	G	G	A	A	A	A	A	A	G	G	G	SYN	1	0	0	mce5A	none	MM2B0107_3771	mce protein, Mce5A	3700084	3698552	1533	1	288	CCC	P	CCT	P
T	T	T	T	T	T	T	T	T	T	C	C	C	C	C	C	T	T	T	SYN	1	0	0	menE	o-succinylbenzoate-CoA ligase activity/catalytic activity/ligase activity	MM2B0107_3772	acyl-CoA synthetase	3701896	3700304	1593	1	1530	CCA	P	CCG	P
T	T	T	T	T	T	T	T	T	T	C	C	C	C	C	C	T	T	T	SYN	1	0	0		DNA binding/transcription factor activity/DNA binding	MM2B0107_3774	putative GntR transcriptional regulatory protein	3702819	3703496	678	1	150	GTT	V	GTC	V
A	A	A	A	A	A	A	A	A	A	G	G	G	G	G	G	A	A	A	SYN	1	0	0		DNA binding	MM2B0107_3777	putative transcriptional regulator, TetR family	3705540	3704926	615	2	483	GGT	G	GGC	G
A	A	A	A	A	A	A	A	A	A	C	C	C	C	C	C	A	A	A	SYN	1	0	0		DNA binding	MM2B0107_3777	putative transcriptional regulator, TetR family	3705540	3704926	615	2	174	CTT	L	CTG	L
A	A	A	A	A	A	A	A	A	A	G	G	G	G	G	G	A	A	A	NSYN	0	1	0	ltrA	none	MM2B0107_3778	low temperature requirement protein LtrA	3705764	3706951	1188	3	1150	ACC	T	GCC	A
A	A	A	A	A	A	A	A	A	A	G	G	G	G	G	G	A	A	A	SYN	1	0	0	ltrA	none	MM2B0107_3778	low temperature requirement protein LtrA	3705764	3706951	1188	3	450	GCA	A	GCG	A
C	C	C	C	C	C	C	C	C	C	G	G	G	G	G	G	C	C	C	SYN	1	0	0	ltrA	none	MM2B0107_3778	low temperature requirement protein LtrA	3705764	3706951	1188	3	558	CCC	P	CCG	P
T	T	T	T	T	T	T	T	T	T	G	G	G	G	G	G	T	T	T	NSYN	0	1	0		none	MM2B0107_3779	hypothetical protein	3707334	3706948	387	1	50	CAG	Q	CCG	P
C	C	C	C	C	C	C	C	C	C	T	T	T	T	T	T	C	C	C	NSYN	0	1	0		none	MM2B0107_3785	hypothetical protein	3713734	3712154	1581	1	133	GTT	V	ATT	I
A	A	A	A	A	A	A	A	A	A	G	G	G	G	G	G	A	A	A	NSYN	0	1	0		methyltransferase activity	MM2B0107_3790	putative S-adenosyl-L-methionine-dependent methyltransferase	3717832	3716900	933	1	596	GTC	V	GCC	A
A	A	A	A	A	A	A	A	A	A	G	G	G	G	G	G	A	A	A	SYN	1	0	0	fadE36_1	transferase activity, transferring phosphorus-containing groups	MM2B0107_3792	acyl-CoA dehydrogenase	3719900	3718806	1095	2	594	GAT	D	GAC	D
A	A	A	A	A	A	A	A	A	A	G	G	G	G	G	G	A	A	A	SYN	1	0	0	fadE36_2	transferase activity, transferring phosphorus-containing groups	MM2B0107_3792	acyl-CoA dehydrogenase	3719900	3718806	1095	2	568	TTA	L	CTA	L
T	T	T	T	T	T	T	T	T	T	A	A	A	A	A	A	T	T	T	NSYN	0	1	0	nupG	transferring glycosyl groups/nucleoside transmembrane transporter activity	MM2B0107_3793	transport of nucleoside, permease protein	3720042	3721298	1257	6	565	TCG	S	ACG	T
G	G	G	G	G	G	G	G	G	G	A	A	A	A	A	A	G	G	G	NSYN	0	1	0	nupG	transferring glycosyl groups/nucleoside transmembrane transporter activity	MM2B0107_3793	transport of nucleoside, permease protein	3720042	3721298	1257	6	995	CGG	R	CAG	Q
C	C	C	C	C	C	C	C	C	C	T	T	T	T	T	T	C	C	C	SYN	1	0	0	nupG	nucleoside transmembrane transporter activity/transferase activity, transferring glycosyl groups	MM2B0107_3793	transport of nucleoside, permease protein	3720042	3721298	1257	6	48	CTC	L	CTT	L
A	A	A	A	A	A	A	A	A	A	G	G	G	G	G	G	A	A	A	SYN	1	0	0	nupG	nucleoside transmembrane transporter activity/transferase activity, transferring glycosyl groups	MM2B0107_3793	transport of nucleoside, permease protein	3720042	3721298	1257	6	300	TCA	S	TCG	S
C	C	C	C	C	C	C	C	C	C	T	T	T	T	T	T	C	C	C	SYN	1	0	0	nupG	nucleoside transmembrane transporter activity/transferase activity, transferring glycosyl groups	MM2B0107_3793	transport of nucleoside, permease protein	3720042	3721298	1257	6	492	GGC	G	GGT	G
A	A	A	A	A	A	A	A	A	A	C	C	C	C	C	C	A	A	A	SYN	1	0	0	nupG	nucleoside transmembrane transporter activity/transferase activity, transferring glycosyl groups	MM2B0107_3793	transport of nucleoside, permease protein	3720042	3721298	1257	6	558	GGA	G	GGC	G
T	T	T	T	T	T	T	T	T	T	C	C	C	C	C	C	T	T	T	SYN	1	0	0	ptbB	hydrolase activity/ protein tyrosine phosphatase activity	MM2B0107_3794	phosphotyrosine protein phosphatase ptpb	3721295	3722125	831	1	36	CCT	P	CCC	P
A	A	A	A	A	A	A	A	A	A	G	G	G	G	G	G	A	A	A	SYN	1	0	0	mce5F	none	MM2B0107_3797	mce family protein Mce5F	3724750	3723392	1359	1	543	ACT	T	ACC	T
A	A	A	A	A	A	A	A	A	A	G	G	G	G	G	G	A	A	A	SYN	1	0	0	mce5E	none	MM2B0107_3798	mce family protein Mce5E	3725934	3724747	1188	2	861	GTT	V	GTC	V
T	T	T	T	T	T	T	T	T	T	C	C	C	C	C	C	T	T	T	SYN	1	0	0	mce5E	none	MM2B0107_3798	mce family protein Mce5E	3725934	3724747	1188	2	798	CAA	Q	CAG	Q
G	G	G	G	G	G	G	G	G	G	A	A	A	A	A	A	G	G	G	SYN	1	0	0	mce5D	none	MM2B0107_3799	MCE-family protein Mce5D	3727073	3725934	1140	4	978	CAC	H	CAT	H
T	T	T	T	T	T	T	T	T	T	C	C	C	C	C	C	T	T	T	SYN	1	0	0	mce5D	none	MM2B0107_3799	MCE-family protein Mce5D	3727073	3725934	1140	4	804	GAA	E	GAG	E
G	G	G	G	G	G	G	G	G	G	C	C	C	C	C	C	G	G	G	SYN	1	0	0	mce5D	none	MM2B0107_3799	MCE-family protein Mce5D	3727073	3725934	1140	4	579	CTC	L	CTG	L
T	T	T	T	T	T	T	T	T	T	A	A	A	A	A	A	T	T	T	SYN	1	0	0	mce5D	none	MM2B0107_3799	MCE-family protein Mce5D	3727073	3725934	1140	4	111	CGA	R	CGT	R
A	A	A	A	A	A	A	A	A	A	C	C	C	C	C	C	A	A	A	NSYN	0	1	0	mce6C	none	MM2B0107_3800	MCE-family protein Mce6C	3728095	3727070	1026	3	724	TCA	S	GCA	A
A	A	A	A	A	A	A	A	A	A	G	G	G	G	G	G	A	A	A	SYN	1	0	0	mce6C	none	MM2B0107_3800	MCE-family protein Mce6C	3728095	3727070	1026	3	501	CTT	L	CTC	L
T	T	T	T	T	T	T	T	T	T	C	C	C	C	C	C	T	T	T	SYN	1	0	0	mce6C	none	MM2B0107_3800	MCE-family protein Mce6C	3728095	3727070	1026	3	105	CGA	R	CGG	R
C	C	C	C	C	C	C	C	C	C	A	A	A	A	A	A	C	C	C	SYN	1	0	0	mce5B	none	MM2B0107_3801	mce family protein, Mce5B	3729144	3728092	1053	3	195	CGG	R	CGT	R
T	T	T	T	T	T	T	T	T	T	C	C	C	C	C	C	T	T	T	SYN	1	0	0	mce5B	none	MM2B0107_3801	mce family protein, Mce5B	3729144	3728092	1053	3	48	GTA	V	GTG	V
A	A	A	A	A	A	A	A	A	A	G	G	G	G	G	G	A	A	A	SYN	1	0	0	mce5B	none	MM2B0107_3801	mce family protein, Mce5B	3729144	3728092	1053	3	9	AAT	N	AAC	N
C	C	C	C	C	C	C	C	C	C	T	A	T	A	A	T	C	C	C	NSYN/SYN	0	0	0	mce5A	none	MM2B0107_3802	mce family protein Mce5A	3730664	3729141	1524	1	765	GAG	E	GAT/GAA	D/E
T	T	T	T	T	T	T	T	T	T	C	C	C	C	C	C	T	T	T	SYN	1	0	0	mce5A	none	MM2B0107_3803	yrbE family protein	3731526	3730666	861	1	108	GTA	V	GTG	V
C	C	C	C	C	C	C	C	C	C	G	G	G	G	G	G	C	C	C	NSYN	0	1	0		none	MM2B0107_3804	yrbE family protein, YrbE5A	3732403	3731537	867	2	56	GGT	G	GCT	A
A	A	A	A	A	A	A	A	A	A	G	G	G	G	G	G	A	A	A	SYN	1	0	0	yrbE4B	none	MM2B0107_3804	yrbE family protein, YrbE5A	3732403	3731537	867	2	687	ATT	I	ATC	I
T	T	T	T	T	T	T	T	T	T	C	C	C	C	C	C	T	T	T	NSYN	0	1	0		methyltransferase activity	MM2B0107_3810	putative S-adenosyl-L-methionine-dependent methyltransferase	3737647	3736697	951	1	78	ATA	I	ATG	M
A	A	A	A	A	A	A	A	A	A	G	G	G	G	G	G	A	A	A	SYN	1	0	0	gcdH	oxidoreductase activity/FAD binding/ glutaryl-CoA dehydrogenase activity/oxidoreductase activity, acting on the CH-CH group of donors	MM2B0107_3813	glutaryl-CoA dehydrogenase	3741462	3740281	1182	1	186	GGT	G	GGC	G
T	T	T	T	T	T	T	T	T	T	C	C	C	C	C	C	T	T	T	NSYN	0	1	0	tcmP	methyltransferase activity	MM2B0107_3814	tetracenomycin polyketide synthesis O-methyltransferase tcmP	3742301	3741498	804	2	637	ACT	T	GCT	A
A	A	A	A	A	A	A	A	A	A	G	G	G	G	G	G	A	A	A	SYN	1	0	0	tcmP	methyltransferase activity	MM2B0107_3814	tetracenomycin polyketide synthesis O-methyltransferase tcmP	3742301	3741498	804	2	369	ATT	I	ATC	I
A	A	A	A	A	A	A	A	A	A	C	C	C	C	C	C	A	A	A	NSYN	0	1	0		DNA binding	MM2B0107_3815	putative transcriptional regulator	3743002	3742298	705	2	196	TCG	S	GCG	A
G	G	G	G	G	G	G	G	G	G	A	A	A	A	A	A	G	G	G	SYN	1	0	0		DNA binding	MM2B0107_3815	putative transcriptional regulator	3743002	3742298	705	2	397	CTG	L	TTG	L
A	A	A	A	A	A	A	A	A	A	G	G	G	G	G	G	A	A	A	SYN	1	0	0		transferase activity	MM2B0107_3816	carbohydrate sulfotransferase	3743169	3743465	297	1	99	GTA	V	GTG	V
T	T	T	T	T	T	T	T	T	T	A	A	A	A	A	A	T	T	T	NSYN	0	1	0		methyltransferase activity	MM2B0107_3817	hypothetical UbiE/COQ5 methyltransferase	3743554	3744189	636	1	197	GTT	V	GAT	D
T	T	T	T	T	T	T	T	T	T	C	C	G	C	C	C	T	T	T	SYN	1	0	0		sequence-specific DNA binding	MM2B0107_3820	putative transcriptional regulator RamB	3747525	3746104	1422	1	963	TCA	S	TCC/TCG	S
C	C	C	C	C	C	C	C	C	C	G	G	G	G	G	G	C	C	C	NSYN	0	1	0	prpD	lyase activity/2-methylcitrate dehydratase activity	MM2B0107_3821	2-methylcitrate dehydratase 2	3747643	3749148	1506	3	52	CAC	H	GAC	D
A	A	A	A	A	A	A	A	A	A	G	G	T	G	G	G	A	A	A	SYN	1	0	0	prpD	lyase activity/2-methylcitrate dehydratase activity	MM2B0107_3821	2-methylcitrate dehydratase 2	3747643	3749148	1506	3	690	GTA	V	GTT/GTG	V
A	A	A	A	A	A	A	A	A	A	G	G	G	G	G	G	A	A	A	SYN	1	0	0		lyase activity/2-methylcitrate dehydratase activity	MM2B0107_3821	2-methylcitrate dehydratase 2	3747643	3749148	1506	3	1488	CCA	P	CCG	P
C	C	C	C	C	C	C	C	C	C	A	A	A	A	A	A	C	C	C	NSYN	0	1	0	gltA	transferase activity/catalytic activity/citrate (Si)-synthase activity	MM2B0107_3823	citrate synthase	3750059	3751180	1122	2	706	CTA	L	ATA	I
G	G	G	G	G	G	G	G	G	G	C	C	C	C	C	C	G	G	G	SYN	1	0	0	gltA	transferase activity/catalytic activity/citrate (Si)-synthase activity	MM2B0107_3823	citrate synthase	3750059	3751180	1122	2	504	GGG	G	GGC	G
T	T	T	T	T	T	T	T	T	T	C	C	C	C	C	C	T	T	T	SYN	1	0	0		none	MM2B0107_3826	hypothetical protein	3753662	3752769	894	2	798	CCA	P	CCG	P
T	T	T	T	T	T	T	T	T	T	C	C	C	C	C	C	T	T	T	SYN	1	0	0		none	MM2B0107_3826	hypothetical protein	3753662	3752769	894	2	735	AGA	R	AGG	R
T	T	T	T	T	T	T	T	T	T	C	C	C	C	C	C	T	T	T	NSYN	0	1	0	metE	5-methyltetrahydropteroyltriglutamate-homocysteine S-methyltransferase activity	MM2B0107_3827	5-methyltetrahydropteroyltriglutamate-- homocysteine S-methyltransferase	3756045	3753775	2271	3	1091	GAT	D	GGT	G
T	T	T	T	T	T	T	T	T	T	C	C	C	C	C	C	T	T	T	SYN	1	0	0	metE	5-methyltetrahydropteroyltriglutamate-homocysteine S-methyltransferase activity		5-methyltetrahydropteroyltriglutamate-- homocysteine S-methyltransferase	3756045	3753775	2271	3	972	TCA	S	TCG	S
A	A	A	A	A	A	A	A	A	A	G	G	G	G	G	G	A	A	A	SYN	1	0	0	metE	5-methyltetrahydropteroyltriglutamate-homocysteine S-methyltransferase activity	MM2B0107_3827	5-methyltetrahydropteroyltriglutamate-- homocysteine S-methyltransferase	3756045	3753775	2271	3	306	CGT	R	CGC	R
T	T	T	T	T	T	T	T	T	T	C	C	C	C	C	C	T	T	T	SYN	1	0	0		DNA binding	MM2B0107_3830	transcriptional regulator, TetR family	3756891	3757493	603	1	414	TAT	Y	TAC	Y
T	T	T	T	T	T	T	T	T	T	C	C	C	C	C	C	T	T	T	SYN	1	0	0	fadD8	fatty-acyl-CoA synthase activity/transferase activity, transferring acyl groups	MM2B0107_3831	substrate--CoA ligase	3759126	3757537	1590	3	231	TTA	L	TTG	L
A	A	A	A	A	A	A	A	A	A	G	G	G	G	G	G	A	A	A	SYN	1	0	0	fadD9	fatty-acyl-CoA synthase activity/transferase activity, transferring acyl groups	MM2B0107_3831	substrate--CoA ligase	3759126	3757537	1590	3	112	TTG	L	CTG	L
C	C	C	C	C	C	C	C	C	C	A	A	A	A	A	A	C	C	C	SYN	1	0	0	fadD10	fatty-acyl-CoA synthase activity/transferase activity, transferring acyl groups	MM2B0107_3831	substrate--CoA ligase	3759126	3757537	1590	3	111	ACG	T	ACT	T
C	C	C	C	C	C	C	C	C	C	T	T	T	T	T	T	C	C	C	SYN	1	0	0		none	MM2B0107_3832	hypothetical protein	3759277	3759609	333	1	21	ACC	T	ACT	T
T	T	T	T	T	T	T	T	T	T	C	C	C	C	C	C	T	T	T	SYN	1	0	0		oxidoreductase activity/long-chain-fatty-acid-CoA ligase activity	MM2B0107_3833	long-chain-fatty-acid--CoA ligase	3760714	3759617	1098	1	36	CTA	L	CTG	L
C	C	C	C	C	C	C	C	C	C	A	A	A	A	A	A	C	C	C	SYN	1	0	0		oxidoreductase activity	MM2B0107_3834	glyoxalase/bleomycin resistance protein/dioxygenase	3760766	3761431	666	2	369	GGC	G	GGA	G
A	A	A	A	A	A	A	A	A	A	G	G	G	G	G	G	A	A	A	SYN	1	0	0		none	MM2B0107_3834	glyoxalase/bleomycin resistance protein/dioxygenase	3760766	3761431	666	2	555	GGA	G	GGG	G
G	G	G	G	G	G	G	G	G	G	A	A	A	A	A	A	G	G	G	NSYN	0	1	0		response to stress	MM2B0107_3835	putative Tellurium resistance protein	3761441	3762289	849	2	722	AGA	R	AAA	K
C	C	C	C	C	C	C	C	C	C	A	A	A	A	A	A	C	C	C	SYN	1	0	0		none	MM2B0107_3835	putative Tellurium resistance protein	3761441	3762289	849	2	48	CGC	R	CGA	R
T	T	T	T	T	T	T	T	T	T	C	C	C	C	C	C	T	T	T	NSYN	0	1	0	hdhA	oxidoreductase activity/7-alpha-hydroxysteroid dehydrogenase activity	MM2B0107_3837	7-alpha-hydroxysteroid dehydrogenase	3763246	3764037	792	2	218	GTC	V	GCC	A
T	T	T	T	T	T	T	T	T	T	C	C	C	C	C	C	T	T	T	SYN	1	0	0	hdhA	oxidoreductase activity/7-alpha-hydroxysteroid dehydrogenase activity	MM2B0107_3837	7-alpha-hydroxysteroid dehydrogenase	3763246	3764037	792	2	135	TCT	S	TCC	S
G	G	G	G	G	G	G	G	G	G	A	A	A	A	A	A	G	G	G	NSYN	0	1	0	dapB3	oxidoreductase activity/dihydrodipicolinate reductase activity	MM2B0107_3838	dihydrodipicolinate reductase	3764050	3765123	1074	1	901	GGT	G	AGT	S
T	T	T	T	T	T	T	T	T	T	C	C	C	C	C	C	T	T	T	SYN	1	0	0		oxidoreductase activity/FMN binding	MM2B0107_3840	putative NADH oxidoreductase	3765833	3767086	1254	1	1161	AGT	S	AGC	S
C	C	C	C	C	C	C	C	C	C	T	T	T	T	T	T	C	C	C	NSYN	0	1	0	galK	galactokinase activity	MM2B0107_3843	galactokinase	3768656	3769720	1065	1	475	CTT	L	TTT	F
C	C	C	C	C	C	C	C	C	C	T	T	T	T	T	T	C	C	C	NSYN	0	1	0	slgT	transporter activity	MM2B0107_3844	na+/galactose cotransporter / Sodium/glucose cotransporter	3769717	3771372	1656	2	1202	ACC	T	ATC	I
T	T	T	T	T	T	T	T	T	T	C	C	C	C	C	C	T	T	T	SYN	1	0	0	slgT	transporter activity	MM2B0107_3844	na+/galactose cotransporter / Sodium/glucose cotransporter	3769717	3771372	1656	2	777	ACT	T	ACC	T
A	A	A	A	A	A	A	A	A	A	G	G	G	G	G	G	A	A	A	NA	0	0	1			intergenic	intergenic	NA	NA	NA	NA	NA	NA	NA	NA	NA
C	C	C	C	C	C	C	C	C	C	T	T	T	T	T	T	C	C	C	NA	0	0	1			intergenic	intergenic	NA	NA	NA	NA	NA	NA	NA	NA	NA
A	A	A	A	A	A	A	A	A	A	G	G	G	G	G	G	A	A	A	NA	0	0	1			intergenic	intergenic	NA	NA	NA	NA	NA	NA	NA	NA	NA
T	T	T	T	T	T	T	T	T	T	C	C	C	C	C	C	T	T	T	NA	0	0	1			intergenic	intergenic	NA	NA	NA	NA	NA	NA	NA	NA	NA
G	G	G	G	G	G	G	G	G	G	A	A	A	A	A	A	G	G	G	NA	0	0	1			intergenic	intergenic	NA	NA	NA	NA	NA	NA	NA	NA	NA
C	C	C	C	C	C	C	C	C	C	A	A	A	A	A	A	C	C	C	NA	0	0	1			intergenic	intergenic	NA	NA	NA	NA	NA	NA	NA	NA	NA
A	A	A	A	A	A	A	A	A	A	G	G	G	G	G	G	A	A	A	NA	0	0	1			intergenic	intergenic	NA	NA	NA	NA	NA	NA	NA	NA	NA
T	T	T	T	T	T	T	T	T	T	C	C	C	C	C	C	T	T	T	NA	0	0	1			intergenic	intergenic	NA	NA	NA	NA	NA	NA	NA	NA	NA
A	A	A	A	A	A	A	A	A	A	G	G	G	G	G	G	A	A	A	NA	0	0	1			intergenic	intergenic	NA	NA	NA	NA	NA	NA	NA	NA	NA
A	A	A	A	A	A	A	A	A	A	G	G	G	G	G	G	A	A	A	NA	0	0	1			intergenic	intergenic	NA	NA	NA	NA	NA	NA	NA	NA	NA
G	G	G	G	G	G	G	G	G	G	C	C	C	C	C	C	G	G	G	NA	0	0	1			intergenic	intergenic	NA	NA	NA	NA	NA	NA	NA	NA	NA
C	C	C	C	C	C	C	C	C	C	T	T	T	T	T	T	C	C	C	NA	0	0	1			intergenic	intergenic	NA	NA	NA	NA	NA	NA	NA	NA	NA
T	T	T	T	T	T	T	T	T	T	C	C	C	C	C	C	T	T	T	NA	0	0	1			intergenic	intergenic	NA	NA	NA	NA	NA	NA	NA	NA	NA
G	G	G	G	G	G	G	G	G	G	A	A	A	A	A	A	G	G	G	NA	0	0	1			intergenic	intergenic	NA	NA	NA	NA	NA	NA	NA	NA	NA
C	C	C	C	C	C	C	C	C	C	G	G	G	G	G	G	C	N	C	NA	0	0	1			intergenic	intergenic	NA	NA	NA	NA	NA	NA	NA	NA	NA
C	C	C	C	C	C	C	C	C	C	T	T	T	T	T	T	C	N	C	NA	0	0	1			intergenic	intergenic	NA	NA	NA	NA	NA	NA	NA	NA	NA
T	T	T	T	T	T	T	T	T	T	C	C	C	C	C	C	T	T	T	NA	0	0	1			intergenic	intergenic	NA	NA	NA	NA	NA	NA	NA	NA	NA
																			Total	180	94	17

## Sheet: 6UK_3Seattle.snps
M2B_0107:base	MAB_082312_2258:base	MAB_091912_2446:base	CRM0020:base	12c	14h	19f	20h	28c	2u	CCUG_48898:base	M1S_1510930:base	M5S_0817:base	M115	M139	M154	47J26	GO06	M18	syn?	SYN	NSYN	NA	gene_sym	GO Ontology Function	Genbank name	product	gene_start	gene_stop	gene_length	snps_per_gene	pos_in_gene	ref_codon	ref_aa	query_codon	query_aa
A	A	A	G	A	A	A	A	A	A	G	G	G	G	G	G	A	G	A	SYN	1	0	0			MM2B0107_1135	peptidoglycan synthase FtsI	1089497	1091299	1803	1	240	AAA	K	AAG	K
A	A	A	G	A	A	A	A	A	A	G	G	G	G	G	G	A	G	A	SYN	1	0	0			MM2B0107_2185	1-deoxy-D-xylulose-5-phosphate synthase	2147743	2145827	1917	1	1416	TTT	F	TTC	F
A	A	A	G	A	A	A	A	A	A	G	G	G	G	G	G	A	G	A	SYN	1	0	0			MM2B0107_2450	soluble secreted antigen Mpt53	2378340	2378876	537	1	519	CGA	R	CGG	R
A	A	A	C	A	A	A	A	A	A	C	C	C	C	C	C	A	C	A	NSYN	0	1	0	secA	ATPase activity/P-P-bond-hydrolysis-driven protein transmembrane transporter activity	MM2B0107_2797	preprotein translocase, SecA subunit	2718974	2716185	2790	1	820	TAC	Y	GAC	D
A	A	A	G	A	A	A	A	A	A	T	G	G	G	G	G	A	G	A	SYN	1	0	0			MM2B0107_3112	RNA polymerase ECF-subfamily sigma factor	3029290	3030516	1227	1	822	CGA	R	CGG/CGT	R
G	G	G	A	G	G	G	G	G	G	A	A	A	A	A	A	G	A	G	SYN	1	0	0			MM2B0107_3478	O-succinylhomoserine sulfhydrylase	3400927	3399662	1266	1	732	GGC	G	GGT	G
G	G	G	C	G	G	G	G	G	G	C	C	C	C	C	C	G	C	G	NSYN	0	1	0		lyase activity	MM2B0107_3912	putative lyase	3866429	3866019	411	1	315	GAC	D	GAG	E
T	T	T	G	T	T	T	T	T	T	G	G	G	G	G	G	T	G	T	SYN	1	0	0			MM2B0107_4083	putative acetyltransferase	4031359	4030643	717	1	397	AGA	R	CGA	R
C	C	C	A	C	C	C	C	C	C	A	A	A	A	A	A	C	A	A	NA	0	0	1			intergenic	intergenic	NA	NA	NA	NA	NA	NA	NA	NA	NA
T	T	T	G	T	T	T	T	T	T	G	G	G	G	G	G	T	G	T	NA	0	0	1			intergenic	intergenic	NA	NA	NA	NA	NA	NA	NA	NA	NA
A	A	A	G	A	A	A	A	A	A	G	G	G	G	G	G	A	G	A	NA	0	0	1			intergenic	intergenic	NA	NA	NA	NA	NA	NA	NA	NA	NA
																			Total	6	2	3

## Sheet: 3Seattle_only.snps
M2B_0107:base	MAB_082312_2258:base	MAB_091912_2446:base	CRM0020:base	12c	14h	19f	20h	28c	2u	CCUG_48898:base	M1S_1510930:base	M5S_0817:base	M115	M139	M154	47J26	GO06	M18	syn?	SYN	NSYN	NA	gene_sym	GO Ontology Function	Genbank name	product	gene_start	gene_stop	gene_length	snps_per_gene	pos_in_gene	ref_codon	ref_aa	query_codon	query_aa
T	T	T	C	C	C	C	C	C	C	C	C	C	C	C	C	C	C	C	NSYN	1	0	0			MM2B0107_1432	putative membrane protein mmpL4	1417832	1420825	2994	1	2354	GTG	V	GCG	A
A	A	A	G	G	G	G	G	G	G	G	G	G	G	G	G	G	G	G	NSYN	0	0	1	rluB	RNA binding/isomerase activity/pseudouridine synthase activity	MM2B0107_1501	pseudouridine synthase	1490042	1490782	741	1	502	ACC	T	GCC	A
C	C	C	T	T	T	T	T	T	T	T	T	T	T	T	T	T	T	T	SYN	1	0	0			MM2B0107_2554	gamma-aminobutyraldehyde dehydrogenase	2486539	2487951	1413	3	591	GTC	V	GTT	V
T	T	T	A	A	A	A	A	A	A	A	A	A	A	A	A	A	A	A	NSYN	1	0	0	prr	NAD binding/oxidoreductase activity/aminobutyraldehyde dehydrogenase activity	MM2B0107_2554	gamma-aminobutyraldehyde dehydrogenase	2486539	2487951	1413	3	590	GTC	V	GAC	D
T	T	T	G	G	G	G	G	G	G	G	G	G	G	G	G	G	G	G	NSYN	0	1	0	prr	NAD binding/oxidoreductase activity/aminobutyraldehyde dehydrogenase activity	MM2B0107_2554	gamma-aminobutyraldehyde dehydrogenase	2486539	2487951	1413	3	592	TTC	F	GTC	V
C	C	C	G	G	G	G	G	G	G	G	G	G	G	G	G	G	G	G	NSYN	0	0	1	otsA	transferase activity, transferring glycosyl groups	MM2B0107_3378	trehalose-phosphate synthase	3296033	3297544	1512	1	106	CAC	H	GAC	D
T	T	T	G	G	G	G	G	G	G	G	G	G	G	G	G	G	G	G	NSYN	1	0	0	gabD5	oxidoreductase activity/succinate-semialdehyde dehydrogenase [NAD(P)+] activity	MM2B0107_3443	succinate-semialdehyde dehydrogenase	3363222	3364658	1437	1	1376	CTG	L	CGG	R
A	A	A	C	C	C	C	C	C	C	C	C	C	C	C	C	C	C	C	SYN	0	1	0			MM2B0107_3462	putative alpha-mannosidase	3386546	3383553	2994	1	2733	CCT	P	CCG	P
A	A	A	G	G	G	G	G	G	G	G	G	G	G	G	G	G	G	G	NSYN	1	0	0	leuB1	oxidoreductase activity/ NAD binding/tartrate dehydrogenase activity/3-isopropylmalate dehydrogenase activity/magnesium ion binding	MM2B0107_3628	3-isopropylmalate dehydrogenase	3548557	3549597	1041	1	518	GAT	D	GGT	G
C	C	C	G	G	G	G	G	G	G	G	G	G	G	G	G	G	G	G	NSYN	0	0	1			MM2B0107_3903	hypothetical protein	3853590	3852583	1008	1	974	GGG	G	GCG	A
G	G	G	T	T	T	T	T	T	T	T	T	T	T	T	T	T	T	T	NSYN	0	0	1	ppnK	oxidoreductase activity/ transferase activity/ NAD+ kinase activity	MM2B0107_3943	inorganic polyphosphate/ATP-NAD kinase	3895872	3897032	1161	1	47	GGC	G	GTC	V
T	T	T	G	G	G	G	G	G	G	G	G	G	G	G	G	G	G	G	NSYN	0	0	1	hrpA	ATP-dependent helicase activity	MM2B0107_4156	ATP-dependent helicase HrpA	4099773	4095913	3861	1	1338	AAA	K	AAC	N
A	A	A	G	G	G	G	G	G	G	G	G	G	G	G	G	G	G	G	NSYN	0	0	1			MM2B0107_4411	hypothetical protein	4360881	4361369	489	1	231	ATA	I	ATG	M
A	A	A	G	G	G	G	G	G	G	G	G	G	G	G	G	G	G	G	NA	1	0	0			intergenic	intergenic	NA	NA	NA	NA	NA	NA	NA	NA	NA
A	A	A	G	G	G	G	G	G	G	G	G	G	G	G	G	G	G	G	NA	0	0	1			intergenic	intergenic	NA	NA	NA	NA	NA	NA	NA	NA	NA
G	G	G	A	A	A	A	A	A	A	A	A	A	A	A	A	A	A	A	NA	0	0	1			intergenic	intergenic	NA	NA	NA	NA	NA	NA	NA	NA	NA
																			Total	0	0	1

## Sheet: 1Brazil_only.snps
M2B_0107:base	MAB_082312_2258:base	MAB_091912_2446:base	CRM0020:base	12c	14h	19f	20h	28c	2u	CCUG_48898:base	M1S_1510930:base	M5S_0817:base	M115	M139	M154	47J26	GO06	M18	syn?	SYN	NSYN	NA	gene_sym	GO Ontology Function	Genbank name	product	gene_start	gene_stop	gene_length	snps_per_gene	pos_in_gene	ref_codon	ref_aa	query_codon	query_aa
C	C	C	T	C	C	C	C	C	C	C	C	C	C	C	C	C	T	C	NSYN	0	1	0		hydrolase activity/beta-lactamase activity	MM2B0107_0091	beta-lactamase superfamily Zn-dependent hydrolase	102405	103511	1107	1	175	CGG	R	TGG	W
C	C	C	T	C	C	C	C	C	C	C	C	C	C	C	C	C	T	C	NSYN	0	1	0		isomerase activity/UDP-glucose 4-epimerase activity	MM2B0107_0124	putative UDP-glucose 4-epimerase	134533	135414	882	1	122	ACC	T	ATC	I
C	C	C	T	C	C	C	C	C	C	C	C	C	C	C	C	C	T	C	NSYN	0	1	0		none	MM2B0107_0187	hypothetical protein	195235	194417	819	1	646	GCC	A	ACC	T
C	C	C	T	C	C	C	C	C	C	C	C	C	C	C	C	C	C	C	NSYN	0	1	0	mprB	ATP binding/kinase activity/hydrolase activity/two-component sensor activity	MM2B0107_0213	signal transduction histidine-protein kinase/phosphatase mprB	223529	225064	1536	1	574	CGT	R	TGT	C
C	C	C	T	C	C	C	C	C	C	C	C	C	C	C	C	C	T	C	SYN	1	0	0	mazG	metal ion binding/ATP binding/ ATP diphosphatase activity	MM2B0107_0279	nucleoside triphosphate pyrophosphohydrolase	282841	283893	1053	1	645	GAC	D	GAT	D
C	C	C	T	C	C	C	C	C	C	C	C	C	C	C	C	C	T	C	NSYN	0	1	0	efeN	iron ion binding/ peroxidase activity/oxidoreductase activity	MM2B0107_0282	iron-dependent peroxidase convert ferric iron into ferrous iron	288567	287308	1260	1	502	GAT	D	AAT	N
G	G	G	T	G	G	G	G	G	G	G	G	G	G	G	G	G	T	G	NSYN	0	1	0	ychF	GTP binding	MM2B0107_0488	GTP-binding protein YchF	441102	442175	1074	1	474	CAG	Q	CAT	H
G	G	G	A	G	G	G	G	G	G	G	G	G	G	G	G	G	A	G	SYN	1	0	0		none	MM2B0107_0574	hypothetical protein	522256	521582	675	1	141	GGC	G	GGT	G
T	T	T	C	T	T	T	T	T	T	T	T	T	T	T	T	T	C	T	NSYN	0	1	0	tap	transporter activity	MM2B0107_0621	drug antiporter protein	577344	576073	1272	1	775	AGC	S	GGC	G
A	A	A	G	A	A	A	A	A	A	A	A	A	A	A	A	A	G	A	SYN	1	0	0		none	MM2B0107_0703	hypothetical protein	661856	661524	333	1	219	GGT	G	GGC	G
A	A	A	G	A	A	A	A	A	A	A	A	A	A	A	A	A	G	A	NSYN	0	1	0		none	MM2B0107_0740	putative MEMBRANE PROTEIN	707540	707052	489	1	221	CTG	L	CCG	P
C	C	C	T	C	C	C	C	C	C	C	C	C	C	C	C	C	T	C	NSYN	0	1	0		none	MM2B0107_0760	hypothetical protein	723683	722940	744	1	286	GTG	V	ATG	M
G	G	G	T	G	G	G	G	G	G	G	G	G	G	G	G	G	T	G	SYN	1	0	0	pepN	none	MM2B0107_0796	aminopeptidase N	762827	760233	2595	1	2508	ATC	I	ATA	I
C	C	C	G	C	C	C	C	C	C	C	C	C	C	C	C	C	G	C	NSYN	0	1	0	proB	RNA binding/ATP binding/kinase activity/glutamate 5-kinase activity/transferase activity	MM2B0107_0837	glutamate 5-kinase	802755	803861	1107	1	337	CTG	L	GTG	V
A	A	A	C	A	A	A	A	A	A	A	A	A	A	A	A	A	C	A	NSYN	0	1	0		none	MM2B0107_0846	hypothetical protein	811399	811812	414	1	329	GAC	D	GCC	A
C	C	C	G	C	C	C	C	C	C	C	C	C	C	C	C	C	G	C	NSYN	0	1	0		none	MM2B0107_0971	hypothetical protein	931457	931293	165	1	101	AGG	R	ACG	T
C	C	C	T	C	C	C	C	C	C	C	C	C	C	C	C	C	T	C	NSYN	0	1	0		none	MM2B0107_1014	hypothetical protein	970365	970808	444	1	383	GGT	G	GCT/GTT	A/V
G	G	G	T	G	G	G	G	G	G	G	G	G	G	G	G	G	T	G	SYN	1	0	0	hisC3	transferase activity/histidinol-phosphate transaminase activity/ transferase activity/catalytic activity/pyridoxal phosphate binding	MM2B0107_1029	histidinol-phosphate transaminase	983656	984606	951	1	735	GGG	G	GGT	G
T	T	T	C	T	T	T	T	T	T	T	T	T	T	T	T	T	C	T	NSYN	0	1	0		acyltransferase activity	MM2B0107_1071	ornithine-acyl[acyl carrier protein] N-acyltransferase	1028822	1029658	837	1	224	TTG	L	TCG	S
C	C	C	T	C	C	C	C	C	C	C	C	C	C	C	C	C	T	C	SYN	1	0	0	ilvE	branched-chain-amino-acid transaminase activity	MM2B0107_1084	branched-chain amino acid aminotransferase	1041383	1042486	1104	1	741	TTC	F	TTT	F
G	G	G	A	G	G	G	G	G	G	G	G	G	G	G	G	G	A	G	SYN	1	0	0	mbtB	phosphopantetheine binding/ligase activity/hydrolase activity/cofactor binding/acyl carrier activity	MM2B0107_1250	phenyloxazoline synthase MbtB	1211634	1215101	3468	1	3396	CTG	L	CTA	L
C	C	C	T	C	C	C	C	C	C	C	C	C	C	C	C	C	T	C	NSYN	0	1	0	tpdE	oxidoreductase activity	MM2B0107_1251	dehydrogenase	1216533	1215106	1428	1	241	GAT	D	AAT	N
C	C	C	T	C	C	C	C	C	C	C	C	C	C	C	C	C	T	C	SYN	1	0	0	nuoH	oxidoreductase activity/quinone binding/NADH dehydrogenase (quinone) activity	MM2B0107_1268	NADH-quinone oxidoreductase subunit H	1233598	1234866	1269	1	807	TTC	F	TTT	F
A	A	A	G	A	A	A	A	A	A	A	A	A	A	A	A	A	G	A	NSYN	0	1	0		oxidoreductase activity	MM2B0107_1368	putative siderophore-interacting protein	1348551	1349264	714	1	200	GAC	D	GGC	G
T	T	T	C	T	T	T	T	T	T	T	T	T	T	T	T	T	C	T	SYN	1	0	0		DNA binding/peroxidase activity/ transcription factor activity/oxidoreductase activity	MM2B0107_1380	merR family transcriptional regulator/peroxidase	1360317	1361264	948	1	558	CGT	R	CGC	R
C	C	C	T	C	C	C	C	C	C	C	C	C	C	C	C	C	T	C	NSYN	0	1	0		none	MM2B0107_1420	hypothetical protein	1405771	1404470	1302	1	284	GGC	G	GAC	D
C	C	C	T	C	C	C	C	C	C	C	C	C	C	C	C	C	T	C	NSYN	0	1	0		none	MM2B0107_1478	hypothetical protein	1466761	1465379	1383	1	197	CGG	R	CAG	Q
C	C	C	T	C	C	C	C	C	C	C	C	C	C	C	C	C	T	C	SYN	1	0	0		ligase activity/catalytic activity	MM2B0107_1479	poly-beta-hydroxybutyrate polymerase/very long chain acyl-CoA dehydrogenase, putative	1466884	1469853	2970	1	2137	CTG	L	TTG	L
C	C	C	T	C	C	C	C	C	C	C	C	C	C	C	C	C	T	C	NSYN	0	1	0		ATP binding/ATPase activity	MM2B0107_1486	putative ABC transporter ATP-binding protein	1475457	1474309	1149	1	25	GGG	G	AGG	R
G	G	G	C	G	G	G	G	G	G	G	G	G	G	G	G	G	G	G	NSYN	0	1	0	engA	GTP binding/GTPase activity/ribosome binding	MM2B0107_1503	ribosome-associated GTPase EngA	1491459	1492859	1401	1	853	GCG	A	CCG	P
A	A	A	T	A	A	A	A	A	A	A	A	A	A	A	A	A	T	A	NSYN	0	1	0		electron carrier activity/succinate dehydrogenase activity/oxidoreductase activity	MM2B0107_1514	succinate dehydrogenase	1498779	1500242	1464	1	617	GAG	E	GTG	V
C	C	C	T	C	C	C	C	C	C	C	C	C	C	C	C	C	T	C	NSYN	0	1	0	odhI	none	MM2B0107_1527	oxoglutarate dehydrogenase inhibitor	1512549	1513019	471	1	26	ACG	T	ATG	M
G	G	G	A	G	G	G	G	G	G	G	G	G	G	G	G	G	A	G	NSYN	0	1	0	hisC	histidinol-phosphate transaminase activity	MM2B0107_1805	histidinol-phosphate transaminase	1767554	1766424	1131	1	560	GCG	A	GTG	V
A	A	A	C	A	A	A	A	A	A	A	A	A	A	A	A	A	C	A	NSYN	0	1	0		none	MM2B0107_2007	hypothetical protein	1976860	1977528	669	1	134	CAC	H	CCC	P
C	C	C	T	C	C	C	C	C	C	G	C	G	C	C	C	C	T	C	SYN	1	0	0		oxidoreductase activity	MM2B0107_2129	putative xanthine dehydrogenase	2083813	2081105	2709	1	2214	CCG	P	CCA/CCC	P
C	C	C	G	C	C	C	C	C	C	C	C	C	C	C	C	C	G	C	NSYN	0	1	0		cofactor binding/acyl carrier activity/ligase activity/L-aminoadipate-semialdehyde dehydrogenase activity	MM2B0107_2157	putative FATTY-ACID-CoA LIGASE FADD9	2114991	2118542	3552	10	2596	CCC	P	GCC	A
G	G	G	C	G	G	G	G	G	G	G	G	G	G	G	G	G	C	G	NSYN	0	1	0		cofactor binding/acyl carrier activity/ligase activity/L-aminoadipate-semialdehyde dehydrogenase activity	MM2B0107_2157	putative FATTY-ACID-CoA LIGASE FADD9	2114991	2118542	3552	10	2613	GAG	E	GAC	D
G	G	G	C	G	G	G	G	G	G	G	G	G	G	G	G	G	C	G	NSYN	0	1	0		cofactor binding/acyl carrier activity/ligase activity/L-aminoadipate-semialdehyde dehydrogenase activity	MM2B0107_2157	putative FATTY-ACID-CoA LIGASE FADD9	2114991	2118542	3552	10	2614	GAA	E	CAA	Q
A	A	A	C	A	A	A	A	A	A	A	A	A	A	A	A	A	C	A	NSYN	0	1	0		cofactor binding/acyl carrier activity/ligase activity/L-aminoadipate-semialdehyde dehydrogenase activity	MM2B0107_2157	putative FATTY-ACID-CoA LIGASE FADD9	2114991	2118542	3552	10	2615	GAA	E	GCA	A
A	A	A	C	A	A	A	A	A	A	A	A	A	A	A	A	A	C	A	NSYN	0	1	0		cofactor binding/acyl carrier activity/ligase activity/L-aminoadipate-semialdehyde dehydrogenase activity	MM2B0107_2157	putative FATTY-ACID-CoA LIGASE FADD9	2114991	2118542	3552	10	2616	GAA	E	GAC	D
G	G	G	A	G	G	G	G	G	G	G	G	G	C	G	G	G	A	G	SYN	1	0	0		cofactor binding/acyl carrier activity/ ligase activity/L-aminoadipate-semialdehyde dehydrogenase activity	MM2B0107_2157	putative FATTY-ACID-CoA LIGASE FADD9	2114991	2118542	3552	10	2592	GTG	V	GTC/GTA	V
C	C	C	G	C	C	C	C	C	C	C	C	C	C	C	C	C	G	C	SYN	1	0	0		cofactor binding/acyl carrier activity/ ligase activity/L-aminoadipate-semialdehyde dehydrogenase activity	MM2B0107_2157	putative FATTY-ACID-CoA LIGASE FADD9	2114991	2118542	3552	10	2595	CTC	L	CTG	L
T	T	T	C	T	T	T	T	T	T	T	T	T	T	T	T	T	C	T	SYN	1	0	0		cofactor binding/acyl carrier activity/ ligase activity/L-aminoadipate-semialdehyde dehydrogenase activity	MM2B0107_2157	putative FATTY-ACID-CoA LIGASE FADD9	2114991	2118542	3552	10	2610	GGT	G	GGC	G
G	G	G	T	G	G	G	G	G	G	G	G	C	G	G	G	G	T	G	SYN	1	0	0		cofactor binding/acyl carrier activity/ ligase activity/L-aminoadipate-semialdehyde dehydrogenase activity	MM2B0107_2157	putative FATTY-ACID-CoA LIGASE FADD9	2114991	2118542	3552	10	2622	CTG	L	CTT/CTC	L
G	G	G	C	G	G	G	G	G	G	G	G	G	G	G	G	G	C	G	SYN	1	0	0		cofactor binding/acyl carrier activity/ ligase activity/L-aminoadipate-semialdehyde dehydrogenase activity	MM2B0107_2157	putative FATTY-ACID-CoA LIGASE FADD9	2114991	2118542	3552	10	2625	GGG	G	GGC	G
G	G	G	A	G	G	G	G	G	G	G	G	G	G	G	G	G	A	G	NSYN	0	1	0	cat	transferase activity, transferring acyl groups/ chloramphenicol O-acetyltransferase activity	MM2B0107_2183	chloramphenicol acetyltransferase	2143402	2144148	747	1	395	AGT	S	AAT	N
G	G	G	A	G	G	G	G	G	G	G	G	G	G	G	G	G	A	G	NSYN	0	1	0	suhB	hydrolase activity/inositol-1(or 4)-monophosphatase activity	MM2B0107_2202	inositol monophosphatase SuhB	2161867	2161028	840	1	164	GCC	A	GTC	V
A	A	A	G	A	A	A	A	A	A	A	A	A	A	A	A	A	G	A	NSYN	0	1	0		DNA binding	MM2B0107_2266	putative DNA-binding protein	2212356	2211646	711	1	683	ATC	I	ACC	T
C	C	C	T	C	C	C	C	C	C	C	C	C	C	C	C	C	T	C	NSYN	0	1	0		DNA binding	MM2B0107_2404	transcriptional regulator, TetR family	2338493	2337537	957	1	218	GGC	G	GAC	D
A	A	A	G	A	A	A	A	A	A	A	A	A	A	A	A	A	G	A	NSYN	0	1	0		DNA binding/catalytic activity/ transaminase activity/transcription factor activity/pyridoxal phosphate binding	MM2B0107_2799	transcriptional regulator, MocR family	2719606	2720928	1323	1	622	ATG	M	GTG	V
G	G	G	A	G	G	G	G	G	G	G	G	G	G	G	G	G	A	G	SYN	1	0	0	alkB	monooxygenase activity/oxidoreductase activity/alkane 1-monooxygenase activity	MM2B0107_2817	alkane 1-monooxygenase	2739334	2738105	1230	1	303	TAC	Y	TAT	Y
C	C	C	T	C	C	C	C	C	C	C	C	C	C	C	C	C	T	C	NSYN	0	1	0		none	MM2B0107_2848	hypothetical protein	2769819	2768797	1023	1	799	GGT	G	AGT	S
G	G	G	T	G	G	G	G	G	G	G	G	G	G	G	G	G	T	G	NSYN	0	1	0		carboxylesterase activity/hydrolase activity	MM2B0107_2965	carboxylesterase NP	2886718	2885786	933	1	903	CAC	H	CAA	Q
T	T	T	C	T	T	T	T	T	T	T	T	T	T	T	T	T	C	T	NSYN	0	1	0	rplL	translation	MM2B0107_3100	ribosomal protein L7/L12	3017623	3017234	390	1	218	AAG	K	AGG	R
C	C	C	T	C	C	C	C	C	C	C	C	C	C	C	C	C	T	C	SYN	1	0	0		none	MM2B0107_3228	putative transmembrane protein	3131414	3132904	1491	1	57	CCC	P	CCT	P
G	G	G	A	G	G	G	G	G	G	G	G	G	G	G	G	G	A	G	SYN	1	0	0		amino acid transmembrane transporter activity	MM2B0107_3354	putative amino acid permease	3273065	3274603	1539	1	1359	CTG	L	CTA	L
A	A	A	G	A	A	A	A	A	A	A	A	A	A	A	A	A	G	A	NSYN	0	1	0		DNA binding	MM2B0107_3415	transcriptional regulator, IclR family	3332379	3333302	924	1	389	GAT	D	GGT	G
T	T	T	C	T	T	T	T	T	T	T	T	T	T	T	T	T	C	T	NSYN	0	1	0		none	MM2B0107_3729	putative conserved transmembrane protein	3653957	3654349	393	1	239	ATT	I	ACT	T
T	T	T	C	T	T	T	T	T	T	T	T	T	T	T	T	T	C	T	SYN	1	0	0	mce5E	none	MM2B0107_3767	mce family protein, Mce5E	3695334	3694129	1206	1	477	GTA	V	GTG	V
C	C	C	G	C	C	C	C	C	C	C	C	C	C	C	C	C	G	C	NSYN	0	1	0		none	MM2B0107_3867	hypothetical protein	3790752	3790189	564	1	323	GGA	G	GCA	A
G	G	G	A	G	G	G	G	G	G	G	G	G	G	G	G	G	A	G	NSYN	0	1	0	dltA	D-alanine-poly(phosphoribitol) ligase activity	MM2B0107_3895	D-alanine--poly(phosphoribitol) ligase, subunit 1	3839092	3820547	18546	2	9281	GCG	A	GTG	V
G	G	G	A	G	G	G	G	G	G	G	G	G	G	G	G	G	A	G	SYN	1	0	0	dltA	D-alanine-poly(phosphoribitol) ligase activity	MM2B0107_3895	D-alanine--poly(phosphoribitol) ligase, subunit 1	3839092	3820547	18546	2	11298	GTC	V	GTT	V
C	C	C	T	C	C	C	C	C	C	C	C	C	C	C	C	C	T	C	NSYN	0	1	0		transferase activity, transferring hexosyl groups	MM2B0107_3898	putative glycosyltransferase	3848316	3847039	1278	1	961	GTT	V	ATT	I
A	A	A	G	A	A	A	A	A	A	A	A	A	A	A	A	A	G	A	NSYN	0	1	0		none	MM2B0107_3908	putative membrane protein mmpL4	3862412	3859596	2817	1	692	GTC	V	GCC	A
A	A	A	T	A	A	A	A	A	A	A	A	A	A	A	A	A	T	A	SYN	1	0	0		DNA binding/oxidoreductase activity/transition metal ion binding/ ferric iron binding	MM2B0107_3939	putative DNA-binding ferritin-like protein	3892473	3892964	492	1	12	ACA	T	ACT	T
A	A	A	G	A	A	A	A	A	A	A	A	A	A	A	A	A	G	A	NSYN	0	1	0		none	MM2B0107_3952	putative membrane protein mmpL4	3903171	3905957	2787	1	686	TAC	Y	TGC	C
G	G	G	C	G	G	G	G	G	G	G	G	G	G	G	G	G	C	G	NSYN	0	1	0	dnaA	DNA binding/DNA replication origin binding	MM2B0107_4092	chromosomal replication initiator protein DnaA	4037513	4038988	1476	1	199	GAG	E	CAG	Q
C	C	C	A	C	C	C	C	C	C	C	C	C	C	C	C	C	A	C	SYN	1	0	0	gyrB	DNA topoisomerase (ATP-hydrolyzing) activity	MM2B0107_4098	DNA gyrase, B subunit	4043760	4045787	2028	1	1900	CGG	R	AGG	R
G	G	G	T	G	G	G	G	G	G	G	G	G	G	G	G	G	T	G	NSYN	0	1	0	pknB	ATP binding/kinase activity/protein serine/threonine kinase activity/nucleotide binding/transferase activity	MM2B0107_4126	non-specific serine/threonine protein kinase	4069433	4067547	1887	1	248	GCG	A	GAG	E
T	T	T	G	T	T	T	T	T	T	T	T	T	T	T	T	T	G	T	NSYN	0	1	0	fadE	oxidoreductase activity/acyl-CoA dehydrogenase activity/ FAD binding	MM2B0107_4163	long-chain specific acyl-CoA dehydrogenase	4106575	4105430	1146	1	1040	AAG	K	ACG	T
T	T	T	G	T	T	T	T	T	T	T	T	T	T	T	T	T	G	T	SYN	1	0	0	gyrB	DNA topoisomerase (ATP-hydrolyzing) activity	MM2B0107_4208	copper resistance protein CopC	4153387	4152821	567	1	294	GGA	G	GGC	G
C	C	C	G	C	C	C	C	C	C	C	C	C	C	C	C	C	G	C	SYN	1	0	0		propionyl-CoA carboxylase activity/ligase activity	MM2B0107_4279	putative PROPIONYL-CoA CARBOXYLASE BETA CHAIN 4 ACCD4	4226517	4228070	1554	1	351	ACC	T	ACG	T
G	G	G	A	G	G	G	G	G	G	G	G	G	G	G	G	G	A	G	NSYN	0	1	0		transferase activity, transferring pentosyl groups	MM2B0107_4287	putative arabinosyltransferase C	4241470	4238213	3258	1	232	CTC	L	TTC	F
G	G	G	A	G	G	G	G	G	G	G	G	G	G	G	G	G	A	G	NSYN	0	1	0		none	MM2B0107_4437	hypothetical protein	4383759	4385042	1284	1	195	ATG	M	ATA	I
C	C	C	T	C	C	C	C	C	C	C	C	C	C	C	C	C	T	C	SYN	1	0	0		none	MM2B0107_4446	hypothetical protein	4393030	4393881	852	1	753	ACC	T	ACT	T
C	C	C	G	C	C	C	C	C	C	C	C	C	C	C	C	C	G	C	SYN	1	0	0	recB	exodeoxyribonuclease V activity/DNA repair/DNA recombination	MM2B0107_4466	exodeoxyribonuclease V, beta subunit	4415571	4412326	3246	1	2082	CTG	L	CTC	L
A	A	A	G	A	A	A	A	A	A	A	A	A	A	A	A	A	G	A	NSYN	0	1	0		oxidoreductase activity/acyl-CoA dehydrogenase activity/ FAD binding	MM2B0107_4640	putative ACYL-CoA DEHYDROGENASE FADE34	4588967	4591114	2148	1	2101	ATC	I	GTC	V
C	C	C	T	C	C	C	C	C	C	C	C	C	C	C	C	C	T	C	SYN	1	0	0		none	MM2B0107_4736	hypothetical protein	4685566	4684817	750	1	417	GTG	V	GTA	V
C	C	C	T	C	C	C	C	C	C	C	C	C	C	C	C	C	T	C	NA	0	0	1			intergenic	intergenic	NA	NA	NA	NA	NA	NA	NA	NA	NA
C	C	C	T	C	C	C	C	C	C	C	C	C	C	C	C	C	T	C	NA	0	0	1			intergenic	intergenic	NA	NA	NA	NA	NA	NA	NA	NA	NA
C	C	C	G	C	C	C	C	C	C	C	C	C	C	C	C	C	G	C	NA	0	0	1			intergenic	intergenic	NA	NA	NA	NA	NA	NA	NA	NA	NA
T	T	T	C	T	T	T	T	T	T	T	T	T	T	T	T	T	C	T	NA	0	0	1			intergenic	intergenic	NA	NA	NA	NA	NA	NA	NA	NA	NA
T	T	T	C	T	T	T	T	T	T	T	T	T	T	T	T	T	C	T	NA	0	0	1			intergenic	intergenic	NA	NA	NA	NA	NA	NA	NA	NA	NA
G	G	G	T	G	G	G	G	G	G	G	G	G	G	G	G	G	T	G	NA	0	0	1			intergenic	intergenic	NA	NA	NA	NA	NA	NA	NA	NA	NA
C	C	C	T	C	C	C	C	C	C	C	C	C	C	C	C	C	T	C	NA	0	0	1			intergenic	intergenic	NA	NA	NA	NA	NA	NA	NA	NA	NA
C	C	C	T	C	C	C	C	C	C	C	C	C	C	C	C	C	T	C	NA	0	0	1			intergenic	intergenic	NA	NA	NA	NA	NA	NA	NA	NA	NA
																			Total	28	50	8
